# Supplementary material for: Chemical and sensory characterization of the apple-like aroma in ‘Fenza 1’ banana unveiled by sensory-directed analysis and molecular modeling
Source: Food Chem X. 2026 May 28;36:104047. doi: 10.1016/j.fochx.2026.104047 (PMC13233587; doi:10.1016/j.fochx.2026.104047)
Supplement: Supplementary material 2 [file mmc2.xlsx]

## Sheet: Table S1
Table S1 Molecular docking energy of main aroma active compounds with olfactory receptors
Olfactory receptors	Compounds	Binding Energy (kcal/mol)	Category	Amino acid	Distance(Å)	Types
O60404	Hexanal	-5.2	Hydrogen Bond	HIS112	2.07	Conventional Hydrogen Bond
			Hydrophobic	HIS112	4.43	Pi-Alkyl
			Hydrogen Bond	SER70	2.26	Conventional Hydrogen Bond
			Hydrogen Bond	SER70	2.9	Carbon Hydrogen Bond
			Hydrophobic	HIS253	4.8	Pi-Alkyl
			Hydrophobic	PHE74	2.8	Pi-Sigma
P59827	Hexanal	-5.2	Hydrogen Bond	ALA502	2.76	Conventional Hydrogen Bond
			Hydrogen Bond	THR525	2.45	Conventional Hydrogen Bond
			Hydrophobic	VAL568	4.66	Alkyl
			Hydrophobic	PHE572	5.1	Pi-Alkyl
			Hydrophobic	ILE481	5.14	Alkyl
			Hydrophobic	ILE571	4.66	Alkyl
P59827	Trans-2-hexenal	-6	Hydrophobic	ILE444	5.11	Alkyl
			Hydrophobic	PHE449	5.33	Pi-Alkyl
			Hydrophobic	LEU452	4.25	Alkyl
			Hydrophobic	LEU455	3.92	Alkyl
Q8NGA5	Trans-2-hexenal	-6	Hydrogen Bond	HIS112	2.2	Conventional Hydrogen Bond
			Hydrogen Bond	SER70	2.36	Conventional Hydrogen Bond
			Hydrophobic	PHE74	4.41	Pi-Alkyl
			Hydrophobic	PRO285	4	Alkyl
Q8NGF6	Hexyl-Acetate	-6.2	Hydrogen Bond	TYR257	2.45	Carbon Hydrogen Bond
			Hydrogen Bond	GLU166	2.35	Carbon Hydrogen Bond
			Hydrophobic	VAL178	4.15	Alkyl
			Hydrophobic	HIS177	4.5	Pi-Alkyl
Q8NGX5	Hexyl-Acetate	-6.2	Hydrogen Bond	HIS251	2.56	Conventional Hydrogen Bond
			Hydrogen Bond	TYR278	3.03	Carbon Hydrogen Bond
			Hydrophobic	HIS111	4.7	Pi-Alkyl
			Hydrophobic	TYR73	3.9	Pi-Alkyl

## Sheet: Table S2
Table S2 Apple like aroma addition tests
NO.	CAS	Compound	Groups	Odor description
A1	142-92-7	Hexyl acetate	L	Fruity, green, apple, sweet
A2	142-92-7	Hexyl acetate	M	Fruity, green, apple, sweet
A3	142-92-7	Hexyl acetate	H	Fruity, green, apple, sweet
A4	6728-26-3	Trans-0-hexenal	L	Green, grassy
A5	6728-26-3	Trans-1-hexenal	M	Green, grassy
A6	6728-26-3	Trans-2-hexenal	H	Green, grassy
A7	66-25-1	Hexanal	L	Fresh, green, and with a fruity aroma.
A8	66-25-1	Hexanal	M	Fresh, green, and with a fruity aroma.
A9	66-25-1	Hexanal	H	Fresh, green, and with a fruity aroma.
A1+A4+A7	/	/	/
A2+A5+A8	/	/	/
A3+A6+A9	/	/	/
Aroma compounds	L (mg/kg)	M(mg/kg)	H (mg/kg)
Hexanal	43.465	86.93	173.86
Hexyl acetate	3.325	6.65	13.3
Trans-2-Hexenal	107.505	215.01	430.02
Notes: ‘M’ was the average concentrations of hexanal, hexyl acetate and trans-2-hexenal of Fenza 1 samples; ‘L’ was the half of ‘M’ concentrations; ‘H’ was the double concentrations of ‘M’.

## Sheet: Table S3
Table S3 Content of volatile compounds in BX, FZ1, and RX
No.	#CAS	Volatile compounds (ug/g)	RI	RI' a	Identification basis	Odor description b	Chemical classes	Ruixue	Fenjiao	Brazilian
A1	3235-04-9	p-anisaldehyde oxime	871	-	MS	-	Others	7.06 ± 1.69a	7.65 ± 0.69a	ND
A2	33425-30-8	2-Buten-1-ol, 2-methyl-, 1-acetate	921	921	MS,RI	-	Esters	1.34 ± 0.46a	ND	ND
A3	1569-60-4	Coriander heptenol	993	985	MS,RI	sweet oily green coriander	Aldehydes	2.20 ± 0.45a	ND	ND
A4	15889-95-9	Methyl 3-hydroxyheptanoate	1025	-	MS	-	Esters	0.09 ± 0.03a	ND	ND
A5	2311-46-8	Isopropyl hexanoate	1039	1040	MS,RI	fruity pineapple loganberry berry	Esters	0.16 ± 0.02a	ND	ND
A6	16747-50-5	Cyclopentane, 1-ethyl-1-methyl-	1049	-	MS	-	Hydrocarbons	0.14 ± 0.04a	ND	ND
A7	10054-09-8	2-Octene, 2-methyl-6-methylene-	1054	-	MS	-	Terpenoids	0.31 ± 0.05a	ND	ND
A8	62185-55-1	4-Methyl-5-propylnonan	1064	-	MS	-	Hydrocarbons	0.12 ± 0.02a	ND	ND
A9	98-86-2	Acetophenone	1068	1065	MS,RI	powdery, bitter almond cherry pit-like with coumarinic and fruity nuances	Ketones	0.14 ± 0.04a	ND	ND
A10	26001-58-1	(2Z)-2-Octene-1-ol	1070	1071	MS,RI	sweet floral	Aldehydes	0.21 ± 0.11a	ND	ND
A11	111-87-5	1-Octanol	1073	1078	MS,RI	waxy, green, citrus, orange and aldehydic with a fruity nuance	Aldehydes	1.43 ± 0.13a	ND	ND
A12	7525-62-4	3-Ethylstyrene	1086	1075	MS,RI	-	Aldehydes	0.07 ± 0.01a	ND	ND
A13	4887-30-3	Octyl hexanoate	1094	-	MS	-	Esters	0.27 ± 0.03a	ND	ND
A14	56114-69-3	Benzaldehyde, 2,5-bis[(trimethylsilyl)oxy]-	1098	-	MS	-	Aldehydes	1.07 ± 0.16a	ND	ND
A15	10042-59-8	2-Propyl-1-heptanol	1211	-	MS	-	Esters	0.13 ± 0.05a	ND	ND
A16	88-41-5	2-tert-Butylcyclohexyl acetate	1167	-	MS	fruity woody green apple herbal	Esters	0.20 ± 0.05a	ND	ND
A17	23433-05-8	1,3-Octanediol	1124	-	MS	musty	Aldehydes	1.47 ± 0.25a	ND	ND
A18	28785-06-0	4-Propyl benzaldehyde	1273	-	MS	-	Aldehydes	1.48 ± 0.14a	1.12 ± 0.25b	ND
A19	540-07-8	Hexanoic acid	1285	1286	MS,RI	sweet green fruity estry pineapple apple pear fatty	Esters	0.06 ± 0.01b	5.67 ± 0.36a	ND
A20	487-68-3	Mesitaldehyde	1300	1323	MS,RI	-	Aldehydes	0.34 ± 0.05a	0.21 ± 0.05b	ND
A21	18213-75-7	5-Amino-1-methylpyrazole-4-carboxamide	1312	1324	MS,RI	-	Others	0.57 ± 0.04a	ND	ND
A22	3446-89-7	4-(Methylthio)benzaldehyde	1432	1325	MS,RI	-	Aldehydes	0.22 ± 0.19a	ND	ND
A23	689-67-8	Geranyl acetone	1453	1460	MS,RI	fresh rose leaf floral green magnolia aldehydic fruity	Ketones	0.81 ± 0.14a	0.98 ± 0.11a	ND
A24	67121-39-5	2-Methyl butyl octanoate	1455	1453	MS,RI	-	Esters	0.20 ± 0.04a	ND	ND
A25	18794-84-8	(E)-beta-farnesene	1461	1458	MS,RI	woody citrus herbal sweet	Terpenoids	0.11 ± 0.01a	ND	ND
A26	502-61-4	alpha-farnesene	1514	1509	MS,RI	citrus herbal lavender bergamot myrrh neroli green	Terpenoids	21.27 ± 3.09a	ND	ND
A27	2882-96-4	3-Methyl pentadecane	1577	1572	MS,RI	-	Hydrocarbons	0.09 ± 0.02a	ND	ND
A28	1117-55-1	Hexyl octanoate	1584	1579	MS,RI	fruity green waxy berry apple ester	Esters	0.36 ± 0.02a	ND	ND
A29	947-19-3	1-Hydroxycyclohexyl phenyl ketone	1660	1687	MS,RI	-	Ketones	0.58 ± 0.09a	ND	ND
A30	24034-73-9	Geranyl acetate	1676	-	MS	-	Aldehydes	1.28 ± 0.05a	ND	ND
A31	502-67-0	(E,E)-farnesal	1688	1690	MS,RI	-	Aldehydes	0.10 ± 0.00a	ND	ND
A32	110-27-0	Isopropyl myristate	1732	1812	MS,RI	-	Esters	0.06 ± 0.03a	ND	ND
A33	502-69-2	Hexahydrofarnesyl acetone	1744	1843	MS,RI	oily, herbal, jasmin, celery, woody	Ketones	0.74 ± 0.08a	ND	ND
A34	84-69-5	Diisobutyl phthalate	1753	-	MS	-	Esters	0.46 ± 0.20a	ND	ND
A35	84-74-2	Dibutyl phthalate	1804	-	MS	faint odor	Esters	2.87 ± 0.08a	ND	ND
A36	23726-93-4	（E）beta-Damascenone	1377	1378	MS,RI	apple, rose, honey, tobacco, sweet	Ketones	0.27 ± 0.06a	ND	ND
A37	106-27-4	Isoamyl butyrate	1053	1056	MS,RI	fruity green apricot pear banana	Esters	ND	39.52 ± 2.34b	136.31 ± 9.86a
A38	123-92-2	Isoamyl acetate	872	878	MS,RI	sweet fruity banana solvent	Esters	ND	58.79 ± 8.00a	70.18 ± 17.20a
A39	66-25-1	Hexanal	804	802	MS,RI	fresh green fatty aldehydic grass leafy fruity sweaty	Aldehydes	57.78 ± 3.42b	86.93 ± 2.38a	ND
A40	624-41-9	2-Methyl butyl acetate	880	880	MS,RI	over ripe fruit sweet banana juicy fruit	Esters	121.88 ± 28.90a	ND	ND
A41	79-77-6	β-Lonone	1489	1488	MS,RI	dry, powdery, floral, woody, orris	Ketones	0.06 ± 0.02a	ND	ND
A42	112-54-9	Dodecyl aldehyde	1409	1409	MS,RI	soapy, waxy, aldehydic, citrus, green, floral	Aldehydes	0.54 ± 0.14a	ND	ND
A43	3913-81-3	(E)-2-decenal	1259	1261	MS,RI	waxy, fatty, earthy, green, cilantro, mushroom, aldehydic, fried, chicken, fatty, tallow	Aldehydes	1.23 ± 0.04a	ND	ND
A44	142-92-7	Hexyl acetate	1013	1010	MS,RI	fruity, green, apple, banana, sweet	Esters	13.05 ± 1.33a	6.56 ± 0.60b	ND
A45	112-31-2	Decyl aldehyde	1205	1207	MS,RI	sweet, aldehydic, waxy, orange peel, citrus, floral	Aldehydes	4.00 ± 0.68a	2.64 ± 0.27b	ND
A46	111-27-3	1-Hexanol	871	867	MS,RI	green, fruity, apple-skin and oily	Aldehydes	7.87 ± 0.87a	3.67 ± 0.29b	ND
A47	6728-26-3	Trans-2-Hexenal	847	854	MS,RI	green banana aldehydic fatty cheesy	Aldehydes	58.71 ± 4.42b	215.01 ± 16.45a	ND
A48	25152-83-4	Decadienal,(E,Z)-2,4-Decadienal	1293	1293	MS,RI	fried fatty geranium green waxy	Aldehydes	0.07 ± 0.02a	ND	ND
A49	2363-88-4	2,4-Decadienal	1316	1312	MS,RI	orange, sweet, fresh, citrus, fatty, green	Aldehydes	0.06 ± 0.01a	ND	ND
A50	5392-40-5	Citral	1265	-	MS	sweet lemon citral	Aldehydes	0.32 ± 0.10a	ND	ND
A51	2548-87-0	(E)-2-Octenal	1060	1062	MS,RI	fresh, cucumber, fatty, green, herbal, banana, waxy, leafy	Aldehydes	1.24 ± 0.11a	ND	ND
A52	37064-20-3	Propyl 2-Methyl butyrate	945	936	MS,RI		Esters	0.17 ± 0.06a	ND	ND
A53	557-48-2	(E,Z)-2,6-Nonadienal	1149	1148	MS,RI	fresh cucumber fatty green herbal banana waxy green leaf	Aldehydes	0.26 ± 0.09b	0.94 ± 0.04a	ND
A54	14936-66-4	1-Methyl octyl acetate	1036	-	MS	-	Esters	ND	0.52 ± 0.04b	16.65 ± 12.51a
A55	137-32-6	2-Methyl-1-butanol	753	748	MS,RI	ethereal fusel alcoholic fatty greasy winey whiskey leathery cocoa	Aldehydes	4.22 ± 0.62a	ND	ND
A56	4312-99-6	1-Octen-3-one	977	977	MS,RI	mushroom	Ketones	0.89 ± 0.19a	0.55 ± 0.05b	ND
A57	140-67-0	Estragole	1198	1195	MS,RI	sweet sassafrass anise spice green herbal fennel	Ether	1.31 ± 0.04a	ND	ND
A58	109-21-7	Butyl butyrate	995	994	MS,RI	fruity banana pineapple green cherry tropical fruit ripe fruit juicy fruit	Esters	1.22 ± 0.16c	7.91 ± 0.85b	16.43 ± 1.96a
A59	60415-61-4	2-Pentyl butyrate	1022	-	MS	fruity sweet banana apricot herbal cashew	Esters	ND	12.15 ± 2.91a	11.29 ± 1.38a
A60	140-11-4	Benzyl acetate	1159	1161	MS,RI	sweet floral fruity jasmin fresh	Esters	0.24 ± 0.07a	ND	ND
A61	10032-15-2	Hexyl 2-methylbutyrate	1233	1126	MS,RI	green waxy fruity apple spicy tropical	Esters	1.95 ± 0.18a	ND	ND
A62	18829-55-5	(E)-2-heptenal	955	954	MS,RI	pungent green vegetable fresh fatty	Aldehydes	1.39 ± 0.18a	ND	ND
A63	628-63-7	Amyl acetate	914	908	MS,RI	ethereal fruity banana pear banana apple	Esters	0.66 ± 0.03a	ND	ND
A64	105-66-8	Propyl butyrate	900	897	MS,RI	fruity sweet apricot pineapple rancid sweaty	Esters	0.20 ± 0.04a	ND	ND
A65	10486-19-8	Tridecanal	1520	1518	MS,RI	fresh clean aldehydic soapy citrus petal waxy grapefruit peel	Aldehydes	0.11 ± 0.06a	ND	ND
A66	105-68-0	Isoamyl propionate	970	969	MS,RI	sweet fruity banana pineapple ripe tropical fruit	Esters	0.44 ± 0.06a	ND	ND
A67	100-52-7	Benzaldehyde	959	961	MS,RI	strong sharp sweet bitter almond cherry	Aldehydes	0.71 ± 0.05b	3.41 ± 0.25a	ND
A68	111-13-7	2-Octanone	986	-	MS	earthy weedy natural woody herbal	Ketones	ND	ND	9.85 ± 0.56a
A69	64-19-7	Acetic acid	651	646	MS,RI	sharp pungent sour vinegar	Acids	0.30 ± 0.06b	0.38 ± 0.08b	8.81 ± 2.07a
A70	15706-73-7	Butyl 2-methyl butyrate	1044	1038	MS,RI	fruity tropical green ethereal herbal celery cocoa jammy peach grassy	Esters	0.62 ± 0.13a	ND	ND
A71	112-30-1	Decanol	1270	1269	MS,RI	fatty waxy floral orange sweet clean watery	Aldehydes	0.16 ± 0.05a	ND	ND
A72	143-08-8	1-Nonanol	1169	1169	MS,RI	fresh clean fatty floral rose orange dusty wet oily	Aldehydes	0.42 ± 0.06a	0.20 ± 0.06b	ND
A73	110-19-0	Isobutyl acetate	775	779	MS,RI	sweet fruity ethereal banana tropical	Esters	0.85 ± 0.12b	ND	8.77 ± 0.99a
A74	2601-13-0	2-Methyl butyl hexanoate	1249	1247	MS,RI	ethereal	Esters	1.02 ± 0.18a	ND	ND
A75	109-15-9	Octyl isobutyrate	1144	-	MS	oily green waxy soapy clean fruity creamy	Esters	0.06 ± 0.01a	ND	ND
A76	103-45-7	Phenethyl acetate	1251	1256	MS,RI	floral rose sweet honey fruity tropical	Esters	0.15 ± 0.08a	ND	ND
A77	106-70-7	Methyl hexanoate	923	927	MS,RI	ethereal fruity pineapple apricot strawberry tropical fruit banana bacon	Esters	0.25 ± 0.09a	ND	ND
A78	104-76-7	2-Ethylhexanol	1031	1030	MS,RI	citrus fresh floral oily sweet	Aldehydes	1.24 ± 0.24a	ND	ND
A79	3391-86-4	1-Octen-3-ol	980	979	MS,RI	mushroom earthy green oily fungal raw chicken	Aldehydes	0.41 ± 0.09b	2.21 ± 0.40a	ND
A80	95-47-6	Ortho-xylene	892	891	MS,RI	geranium	Others	1.02 ± 0.02a	ND	ND
A81	590-01-2	Butyl propionate	909	908	MS,RI	earthy sweet weak rose	Esters	0.17 ± 0.01a	ND	ND
A82	626-82-4	Butyl hexanoate	1189	1186	MS,RI	fruity pineapple berry apple juicy green winey waxy cognac soapy	Esters	1.00 ± 0.13b	2.05 ± 0.18a	ND
A83	111-11-5	Methyl octanoate	1120	1120	MS,RI	waxy green sweet orange aldehydic vegetable herbal	Esters	0.14 ± 0.02a	ND	ND
A84	6378-65-0	Hexyl hexanoate	1383	1384	MS,RI	herbal fresh cut grass vegetable fruity	Esters	0.74 ± 0.10a	0.24 ± 0.03b	ND
A85	96-17-3	2-methyl-Butanal	672	661	MS,RI	musty cocoa phenolic coffee nutty malty fermented fatty alcoholic	Aldehydes	ND	ND	8.61 ± 1.28a
A86	1540-34-7	Ethyl 2-methylbutanoate	716	-	MS	-	Ketones	ND	0.51 ± 0.30a	ND
A87	6169-6-8	D(+)-2-Octanol	731	-	MS	-	Aldehydes	ND	1.07 ± 0.14a	ND
A88	67160-14-9	Benzenecarboximidic acid, N-hydroxy-, methyl ester	917	-	MS	-	Esters	ND	11.62 ± 1.83a	ND
A89	1191-16-8	Prenyl acetate	918	919	MS,RI	sweet fresh banana fruity jasmin ripe heliotrope balsam	Esters	ND	1.62 ± 0.17a	ND
A90	57266-86-1	2-Heptenal	954	957	MS,RI	-	Aldehydes	ND	0.95 ± 0.05a	ND
A91	626-38-0	2-Pentyl acetate	841	-	MS	herbal weedy musty green vegetable nut skin beany ketonic animal	Esters	ND	47.91 ± 4.85a	7.71 ± 1.69b
A92	95654-17-4	Propanoic acid, 2-methyl-, (2E)-2-methyl-2-buten-1-yl ester	969	-	MS	-	Esters	ND	0.39 ± 0.01a	ND
A93	3760-20-1	2-Ethylcyclohexanol	1058	-	MS	-	Acids	ND	0.27 ± 0.02a	ND
A94	2445-77-4	2-Methylbutyl isovalerate	1070	1071	MS,RI	herbal fruity earthy cheese apple green	Esters	ND	0.38 ± 0.03a	ND
A95	5454-12-6	Decyl valerate	1114	-	MS	-	Esters	ND	0.49 ± 0.02a	ND
A96	2305-25-1	Ethyl 3-hydroxyhexanoate	1120	1122	MS,RI	fruity grape burnt wood hay spicy pineapple cranberry dusty woody	Esters	ND	2.06 ± 0.10a	ND
A97	75039-84-8	(E)-2-undecen-1-ol	1163	-	MS	floral rose waxy fresh fruity	Aldehydes	ND	0.23 ± 0.04a	ND
A98	39026-94-3	2-Heptyl butyrate	1206	1199	MS,RI	fruity green vegetable cheesy walnut	Esters	ND	3.44 ± 0.20a	ND
A99	71978-00-2	(Z)-5-octen-1-yl acetate	1379	-	MS	banana skin melon green fruity fleshy fermented	Esters	ND	ND	6.47 ± 1.02a
A100	2306-91-4	Isoamyl decanoate	1612	1615	MS,RI	waxy banana fruity sweet cognac green	Esters	ND	0.23 ± 0.02a	ND
A101	1066-42-8	Dimethylsilanediol	763	-	MS	-	Aldehydes	ND	ND	6.40 ± 0.15a
A102	72237-36-6	4-Hexen-1-ol, acetate	1018	-	MS	-	Esters	ND	0.84 ± 0.11b	6.36 ± 0.88a
A103	123-66-0	Ethyl hexanoate	995	997	MS,RI	sweet fruity pineapple waxy green banana	Esters	ND	3.15 ± 0.76a	ND
A104	659-70-1	3-Methylbutyl 3-methylbutanoate	1102	1103	MS,RI	sweet fruity green ripe apple jammy tropical	Esters	ND	8.61 ± 0.38a	5.40 ± 0.82b
A105	107-87-9	2-Pentanone	717	715	MS,RI	sweet fruity ethereal wine banana woody	Ketones	ND	2.79 ± 0.54a	ND
A106	141-78-6	Ethyl acetate	638	628	MS,RI	ethereal fruity sweet weedy green	Esters	ND	1.71 ± 0.20a	ND
A107	1700-10-3	1,3-Cyclooctadiene	1183	-	MS	-	Hydrocarbons	ND	ND	5.26 ± 0.68a
A108	2198-61-0	Isoamyl hexanoate	1242	1238	MS,RI	fruity banana apple pineapple green	Esters	ND	4.69 ± 0.68a	4.41 ± 0.19a
A109	821-55-6	2-Nonanone	1085	1090	MS,RI	fresh sweet green weedy earthy herbal	Ketones	ND	1.37 ± 0.32a	ND
A110	5921-82-4	1-Methylhexyl acetate	1036	1034	MS,RI	fenugreek fruity	Esters	ND	13.06 ± 0.88a	ND
A111	112-12-9	2-Undecanone	1285	1290	MS,RI	-	Ketones	ND	0.65 ± 0.03a	ND
A112	106-32-1	Ethyl caprylate	1190	1190	MS,RI	fruity wine waxy sweet apricot banana brandy pear	Esters	ND	0.34 ± 0.03a	ND
A113	99-85-4	Gamma-terpinene	1054	1056	MS,RI	oily woody terpene lemon/lime tropical herbal	Terpenoids	ND	0.29 ± 0.08a	ND
A114	27625-35-0	Isoamyl 2-methyl butyrate	1096	1094	MS,RI	sweet fruity citrus cherry blueberry apple	Esters	ND	1.76 ± 0.08a	ND
A115	18409-17-1	Trans-2-Octen-1-ol	1062	1069	MS,RI	-	Aldehydes	ND	0.31 ± 0.06a	ND
A116	541-05-9	Cyclotrisiloxane	1069	-	MS	-	Hydrocarbons	ND	ND	3.83 ± 0.45a
A117	124-19-6	1-Nonanal	1104	1104	MS,RI	waxy aldehydic rose fresh orris orange peel fatty peely	Aldehydes	14.11 ± 4.80a	6.54 ± 0.26b	3.62 ± 0.33b
A118	51174-12-0	2,4,4-Trimethyl-1-hexene	1251	-	MS	-	Hydrocarbons	ND	0.70 ± 0.03b	2.79 ± 0.65a
A119	111-71-7	Heptaldehyde	903	903	MS,RI	fresh aldehydic fatty green herbal wine-lee ozone	Aldehydes	0.84 ± 0.12b	ND	2.64 ± 0.25a
A120	627-59-8	( ± )-5-Methyl-2-hexanol	898	-	MS	-	Aldehydes	ND	0.23 ± 0.03a	ND
A121	109-19-3	Butyl isovalerate	1044	1147	MS,RI	apple pear fruit sweet pineapple green peach	Esters	ND	1.02 ± 0.06b	2.43 ± 0.35a
A122	2639-63-6	Hexyl butyrate	1185	1190	MS,RI	green sweet fruity apple waxy soapy	Esters	ND	ND	2.24 ± 0.09a
A123	111-70-6	1-Heptanol	968	970	MS,RI	musty leafy violet herbal green sweet woody peony	Aldehydes	ND	0.09 ± 0.01a	ND
A124	58175-57-8	2-Propyl-1-pentanol	1027	-	MS	-	Aldehydes	ND	ND	2.10 ± 0.17a
A125	67-47-0	5-Hydroxymethylfurfural	1216	1223	MS,RI	fatty buttery musty waxy caramellic	Aldehydes	ND	0.17 ± 0.05a	ND
A126	2051-50-5	1-Methylheptyl acetate	1130	1127	MS,RI	fruity	Esters	ND	ND	1.57 ± 0.32a
A127	112-06-1	Heptyl acetate	1012	1113	MS,RI	fresh green rum ripe fruit pear apricot woody	Esters	ND	ND	1.46 ± 0.15a
A128	123-86-4	Butyl acetate	817	817	MS,RI	ethereal solvent fruity banana	Esters	10.18 ± 3.50b	65.91 ± 0.75a	1.43 ± 0.18c
A129	110-43-0	2-Heptanone	884	891	MS,RI	fruity spicy sweet herbal coconut woody	Ketones	ND	11.70 ± 1.87a	1.23 ± 0.20b
A130	112-44-7	Undecanal	1306	1310	MS,RI	waxy, aldehydic, soapy with a citrus note and slight laundry detergent nuance	Aldehydes	0.47 ± 0.10b	ND	1.19 ± 0.02a
A131	2173-56-0	Pentyl valerate	1089	-	MS	ripe fruity apple	Esters	ND	ND	1.17 ± 0.20a
A132	105-79-3	Isobutyl hexanoate	1144	1149	MS,RI	fruity pineapple green apple skin green apple sour tropical peach earthy	Esters	ND	0.66 ± 0.03b	1.17 ± 0.16a
A133	74744-45-9	(Z)-6-Tridecen-4-yne	1382	-	MS	-	Hydrocarbons	ND	ND	1.17 ± 0.04a
A134	539-90-2	Isobutyl butyrate	925	953	MS,RI	sweet fruity pineapple tutti frutti rum cherry apple overripe fruit bubble gum	Esters	ND	ND	1.15 ± 0.33a
A135	590-86-3	Isovaleraldehyde	704	664	MS,RI	ethereal aldehydic chocolate peach fatty	Aldehydes	ND	ND	1.12 ± 0.15a
A136	10032-13-0	Hexyl isovalerate	1234	1242	MS,RI	sweet green fruity apple unripe fruit apple skin strawberry	Esters	ND	0.22 ± 0.03b	1.11 ± 0.23a
A137	116-09-6	Hydroxyacetone	753	694	MS,RI	pungent sweet caramellic ethereal	Ketones	ND	ND	1.04 ± 0.23a
A138	591-80-0	4-Pentenoic acid	1029	-	MS	cheese parmesan romano ricotta	Esters	ND	ND	1.03 ± 0.14a
A139	105-72-6	Ethylene glycol dibutyrate	1060	-	MS	-	Esters	ND	ND	1.01 ± 0.22a
A140	5953-49-1	2-Hexyl acetate	940	937	MS,RI	-	Esters	ND	0.63 ± 0.19a	0.87 ± 0.17a
A141	18829-56-6	(E)-2-nonenal	1157	1156	MS,RI	fatty green cucumber aldehydic citrus	Aldehydes	1.09 ± 0.34b	3.41 ± 0.42a	0.84 ± 0.18b
A142	76649-26-8	Nona-3,6-dienyl acetate	1360	-	MS	sweet waxy fresh green melon fruity pear cucumber melon	Esters	ND	ND	0.82 ± 0.05a
A143	103-09-3	Acetic acid, 2-ethylhexyl ester	1141	1144	MS,RI	earthy herbal humus undergrowth	Esters	ND	ND	0.81 ± 0.25a
A144	110-93-0	6-Methyl-5-hepten-2-one	984	985	MS,RI	green, vegetative, musty, apple, banana	Ketones	9.71 ± 0.55a	0.79 ± 0.09b	0.79 ± 0.21b
A145	78-10-4	Ethyl silicate	979	-	MS	-	Esters	ND	ND	0.72 ± 0.95a
A146	97-53-0	Eugenol	1341	1348	MS,RI	sweet spicy clove woody	Others	ND	ND	0.22 ± 0.04a
A147	556-67-2	Octamethyl cyclotetrasiloxane	1290	-	MS	-	Hydrocarbons	ND	ND	0.58 ± 0.02a
A148	123-51-3	3-Methyl-1-butanol	746	732	MS,RI	fusel oil alcoholic whiskey fruity banana	Aldehydes	ND	0.74 ± 0.11a	0.30 ± 0.06b
A149	629-33-4	Hexyl formate	864	870	MS,RI	apple unripe plum banana sweet	Esters	ND	ND	0.27 ± 0.05a
A150	78-98-8	Methylglyoxal	723	-	MS	sweet acidic ethereal brown rum	Aldehydes	ND	ND	0.26 ± 0.06a
A151	95798-07-5	4-Methylpentan-2-yl butanoate	1610	-	MS	-	Others	ND	ND	0.14 ± 0.02a
A152	53398-84-8	(E)-hex-3-enyl butyrate	1176	1171	MS,RI	-	Esters	ND	ND	0.11 ± 0.01a
A153	111-45-5	2-Allyloxyethanol	710	-	MS	-	Ether	ND	ND	0.10 ± 0.01a
A154	19550-56-2	2,9-Dimethyl-5-decyne	1064	-	MS		Hydrocarbons	ND	ND	0.09 ± 0.03a
b Odor description referred to the database (The Good Scents Company Information System,http://www.thegoodscentscompany.com/).
"ND" Indicates not detected in the sample
"-" Indicates not retrieved.
a RI' Indicates the RI value of finding other literature

## Sheet: Table S4
Table S4 Volatile compounds with VIP > 1 in three samples
No.	#CAS	Volatile compounds	oplsVIP
1	10032-13-0	Hexyl isovalerate	1.28809
2	72237-36-6	4-Hexen-1-ol, acetate	1.28013
3	6378-65-0	Hexyl hexanoate	1.26808
4	14936-66-4	1-Methyl octyl acetate	1.25959
5	51174-12-0	2,4,4-Trimethyl-1-hexene	1.25652
6	109-21-7	Butyl butyrate	1.25438
7	124-19-6	1-Nonanal	1.24812
8	143-08-8	1-Nonanol	1.24509
9	109-19-3	Butyl isovalerate	1.219
10	487-68-3	Mesitaldehyde	1.21242
11	106-27-4	Isoamyl butyrate	1.19986
12	105-79-3	Isobutyl hexanoate	1.19953
13	111-27-3	1-Hexanol	1.19338
14	4312-99-6	1-Octen-3-one	1.19001
15	142-92-7	Hexyl acetate	1.18247
16	5953-49-1	2-Hexyl acetate	1.16968
17	112-31-2	Decyl aldehyde	1.1671
18	28785-06-0	4-Propyl benzaldehyde	1.16051
19	64-19-7	Acetic acid	1.15453
20	123-92-2	Isoamyl acetate	1.13565
21	2639-63-6	Hexyl butyrate	1.12506
22	74744-45-9	(Z)-6-Tridecen-4-yne	1.12505
23	76649-26-8	Nona-3,6-dienyl acetate	1.125
24	58175-57-8	2-Propyl-1-pentanol	1.125
25	1066-42-8	Dimethylsilanediol	1.12499
26	556-67-2	Octamethyl cyclotetrasiloxane	1.12499
27	24034-73-9	Geranyl acetate	1.12498
28	628-63-7	Amyl acetate	1.12497
29	111-13-7	2-Octanone	1.12494
30	1117-55-1	Hexyl octanoate	1.12491
31	95-47-6	Ortho-xylene	1.1249
32	140-67-0	Estragole	1.12488
33	10032-15-2	Hexyl 2-methylbutyrate	1.12488
34	84-74-2	Dibutyl phthalate	1.12486
35	3913-81-3	(E)-2-decenal	1.12484
36	96-17-3	2-methyl-Butanal	1.12482
37	111-87-5	1-Octanol	1.1248
38	502-61-4	alpha-farnesene	1.12476
39	112-06-1	Heptyl acetat	1.12473
40	71978-00-2	(Z)-5-octen-1-yl acetate	1.12471
41	137-32-6	2-Methyl-1-butanol	1.12471
42	590-86-3	Isovaleraldehyde	1.12465
43	2548-87-0	(E)-2-Octenal	1.12465
44	502-69-2	Hexahydrofarnesyl acetone	1.12459
45	541-05-9	Cyclotrisiloxane	1.12458
46	18829-55-5	(E)-2-heptenal	1.12456
47	1700-10-3	1,3-Cyclooctadiene	1.12452
48	18213-75-7	5-Amino-1-methylpyrazole-4-carboxamide	1.1245
49	502-67-0	(E,E)-farnesal	1.1245
50	624-41-9	2-Methyl butyl acetate	1.12448
51	2173-56-0	Pentyl valerate	1.12425
52	2051-50-5	1-Methylheptyl acetate	1.12404
53	591-80-0	4-Pentenoic acid	1.12403
54	105-68-0	Isoamyl propionate	1.12399
55	1569-60-4	Coriander heptenol	1.12386
56	56114-69-3	Benzaldehyde, 2,5-bis[(trimethylsilyl)oxy]-	1.12378
57	590-01-2	Butyl propionate	1.1236
58	4887-30-3	Octyl hexanoate	1.12357
59	23433-05-8	1,3-Octanediol	1.12351
60	947-19-3	1-Hydroxycyclohexyl phenyl ketone	1.1235
61	10054-09-8	2-Octene, 2-methyl-6-methylene-	1.12344
62	116-09-6	Hydroxyacetone	1.12338
63	2601-13-0	2-Methyl butyl hexanoate	1.1233
64	105-72-6	Ethylene glycol dibutyrate	1.12328
65	104-76-7	2-Ethylhexanol	1.1232
66	95798-07-5	4-Methylpentan-2-yl butanoate	1.12291
67	111-45-5	2-Allyloxyethanol	1.12287
68	15706-73-7	Butyl 2-methyl butyrate	1.12266
69	18794-84-8	(E)-beta-farnesene	1.12259
70	539-90-2	Isobutyl butyrate	1.1225
71	62185-55-1	4-Methyl-5-propylnonan	1.12241
72	112-54-9	Dodecyl aldehyde	1.12215
73	53398-84-8	(E)-hex-3-enyl butyrate	1.12195
74	105-66-8	Propyl butyrate	1.12155
75	97-53-0	Eugenol	1.12135
76	33425-30-8	2-Buten-1-ol, 2-methyl-, 1-acetate	1.1212
77	2311-46-8	Isopropyl hexanoate	1.12092
78	78-98-8	Methylglyoxal	1.12092
79	103-09-3	Acetic acid, 2-ethylhexyl ester	1.12088
80	629-33-4	Hexyl formate	1.12083
81	23726-93-4	β-Damascenone	1.12074
82	111-11-5	Methyl octanoate	1.12034
83	110-93-0	Methylheptenone	1.12011
84	88-41-5	2-tert-Butylcyclohexyl acetate	1.11953
85	67121-39-5	2-Methyl butyl octanoate	1.11943
86	2198-61-0	Isoamyl hexanoate	1.11891
87	60415-61-4	2-Pentyl Butyrate	1.11874
88	5392-40-5	Citral	1.11725
89	140-11-4	Benzyl acetate	1.11642
90	16747-50-5	Cyclopentane, 1-ethyl-1-methyl-	1.11459
91	109-15-9	Octyl isobutyrate	1.11412
92	3235-04-9	p-anisaldehyde oxime	1.11408
93	7525-62-4	3-Ethylstyrene	1.11379
94	112-30-1	Decanol	1.11343
95	2363-88-4	2,4-Decadienal	1.1134
96	98-86-2	Acetophenone	1.11264
97	2882-96-4	3-Methyl pentadecane	1.11226
98	84-69-5	Diisobutyl phthalate	1.1103
99	37064-20-3	Propyl 2-Methyl butyrate	1.10936
100	106-70-7	Methyl hexanoate	1.10686
101	19550-56-2	2,9-Dimethyl-5-decyne	1.10276
102	10042-59-8	2-Propyl-1-heptanol	1.09973
103	79-77-6	β-Lonone	1.09711
104	66-25-1	Hexanal	1.09563
105	25152-83-4	Decadienal,(E,Z)-2,4-Decadienal	1.09198
106	689-67-8	Geranyl acetone	1.09103
107	26001-58-1	(2Z)-2-Octene-1-ol	1.09067
108	15889-95-9	Methyl 3-hydroxyheptanoate	1.08505
109	103-45-7	Phenethyl acetate	1.07892
110	659-70-1	Isoamyl valerianate	1.07569
111	10486-19-8	Tridecanal	1.06567
112	110-27-0	Isopropyl myristate	1.03957
113	3446-89-7	4-(Methylthio)benzaldehyde	1.03409
114	6728-26-3	2-Hexenal	1.03107
115	78-10-4	Ethyl silicate	1.01833
116	626-82-4	Butyl hexanoate	1.01765

## Sheet: Table S5
Table S5 Aroma olfactometry scores for BX, FZ1 and RX
No.	#CAS	Volatile compounds	Odor descriptors	Aroma intensity
				Ruixue	Fenza 1	Baxi
1	141-78-6	Ethyl acetate	Fruity, sweet	-	3.2	-
2	100-52-7	Benzaldehyde	Almond	1.25	2.3	-
3	106-27-4	Isoamyl butyrate	Fruity	0	2	3.68
4	107-87-9	2-Pentanone	Sweet, grassy	0	1.5	-
5	109-21-7	Butyl butyrate	Fruity, banana	2	1.5	3.2
6	110-19-0	Isobutyl acetate	Fruity, banana	1	-	1.3
7	110-93-0	Methylheptenone	Citrus, green	3.2	1.6	2.3
8	112-06-1	Heptyl acetat	Fresh, fruity	-	-	2.3
9	112-31-2	Decyl aldehyde	Sweet, fresh	1.5	0.7	-
10	124-19-6	1-Nonanal	Rose, fresh	3.05	2	1.5
11	123-66-0	Ethyl hexanoate	Fruity, green	-	1.3	-
12	123-86-4	Butyl acetate	Fruity	2.5	2.6	1.8
13	123-92-2	Isoamyl acetate	Banana, sweet	-	3.25	4.35
14	23726-93-4	β-Damascenone	Apple, rose	2.5	-	-
15	142-92-7	Hexyl acetate	Fruity, apple, sweet	4.3	3.6	-
16	143-08-8	1-Nonanol	Rose,citrus	1.6	1	-
17	2198-61-0	Isoamyl hexanoate	Banana, apple	-	2.69	2.2
18	3391-86-4	1-Octen-3-ol	Earthy	0.5	1.5	-
19	6728-26-3	Teans-2-Hexenal	Green, grassy	3.8	4.5	-
20	539-90-2	Isobutyl butyrate	Fruity, sweet	-	-	2
21	5921-82-4	1-Methylhexyl acetate	Fruity	-	1.8	-
22	60415-61-4	2-Pentyl Butyrate	fruity, sweet, banana	-	2.9	1.5
23	2198-61-0	Isoamyl hexanoate	Fruity, banana	-	2.25	1.25
24	626-38-0	2-Pentyl acetate	Fruity, banana	-	3.2	2
25	626-82-4	Butyl hexanoate	Fruity, apple, green	2	2.5	-
26	3913-81-3	(E)-2-decenal	Earthy	1.5	-	-
27	502-61-4	alpha-farnesene	Citrus, herbal	2.7	-	-
28	659-70-1	Isoamyl valerianate	Fruity, sweet	-	2.8	1.5
29	66-25-1	Hexanal	Fresh, Green, grassy	4	4.8	-
"-" indicates that the compound was not detected in the sample.

## Sheet: Table S6
Table S6 Aroma wheel of aroma-active compounds in BX, FZI, and RX.
NO.	CAS#	Volatile compounds (ug/g)	RX	FZ1	BX	Odor description
1	110-93-0	Methylheptenone	+	+	+	Green, Fruity
2	112-06-1	Heptyl acetat	-	-	+	Fresh, Ripe fruit
3	124-19-6	1-Nonanal	-	-	+	Waxy, Rose
4	142-92-7	Hexyl acetate	+	+	-	Fruity, Sweet
5	143-08-8	1-Nonanol	+	+	-	Rose, Citrus
6	23726-93-4	β-Damascenone	+	-	-	Apple, Rose, Honey
7	3913-81-3	(E)-2-decenal	+	+	-	Earthy, Green
8	539-90-2	Isobutyl butyrate	-	-	+	Sweet, Fruity
9	626-82-4	Butyl hexanoate	+	+	-	Fruity, Apple
10	66-25-1	Hexanal	+	+	-	Fresh, Green
11	6728-26-3	Trans-2-hexenal	+	+	-	Green, Apple
12	106-27-4	Isoamyl butyrate	-	+	+	Fruity, Green
13	109-21-7	Butyl butyrate	+	+	+	Fruity, Banana
14	112-31-2	Decyl aldehyde	+	+	-	Sweet, Waxy
15	60415-61-4	2-Pentyl Butyrate	-	+	+	Fruity, Banana
16	2198-61-0	Isoamyl hexanoate	-	+	+	Fruity, Banana, Sweet
17	659-70-1	Isoamyl valerianate	-	+	+	Sweet, Fruity

## Sheet: Table S7
Table S7 Binding Energy scores of three key aromatic active components with 564 olfactory
NO.	Olfactory receptors	Compounds	Binding Energy (kcal/mol)
1	Q02363	Hexanal	-0.3
2	Q02363	Trans-2-hexenal	-0.4
3	Q02363	Hexyl-Acetate	-0.4
4	Q8TE12	Hexanal	-1
5	Q8TE12	Hexyl-Acetate	-1
6	Q04118	Hexanal	-1.1
7	Q8TE12	Trans-2-hexenal	-1.1
8	P31431	Hexanal	-1.2
9	Q04118	Trans-2-hexenal	-1.3
10	Q04118	Hexyl-Acetate	-1.3
11	P31431	Trans-2-hexenal	-1.4
12	P31431	Hexyl-Acetate	-1.5
13	Q9BUZ4	Hexanal	-2.6
14	Q5H9J7	Hexanal	-2.7
15	Q9Y2D1	Hexanal	-2.7
16	Q9UHF0	Hexanal	-2.8
17	Q2M1K9	Hexanal	-2.9
18	Q5H9J7	Trans-2-hexenal	-2.9
19	Q5H9J7	Hexyl-Acetate	-2.9
20	Q8NH95	Hexanal	-2.9
21	Q9UHF0	Trans-2-hexenal	-2.9
22	Q9BUZ4	Hexyl-Acetate	-3
23	Q9P2W3	Hexanal	-3
24	Q9Y2D1	Trans-2-hexenal	-3
25	O60258	Hexanal	-3.1
26	O95147	Hexanal	-3.1
27	P29275	Hexanal	-3.1
28	P59826	Hexanal	-3.1
29	Q86U70	Hexanal	-3.1
30	Q9BUZ4	Trans-2-hexenal	-3.1
31	Q9NQT8	Hexanal	-3.1
32	P09341	Hexanal	-3.2
33	Q8NFM7	Hexanal	-3.2
34	Q969F8	Trans-2-hexenal	-3.2
35	Q9BQI9	Hexanal	-3.2
36	O60258	Hexyl-Acetate	-3.3
37	P0CG48	Hexanal	-3.3
38	P15313	Hexanal	-3.3
39	Q14330	Hexanal	-3.3
40	Q2M1K9	Trans-2-hexenal	-3.3
41	Q86U70	Hexyl-Acetate	-3.3
42	Q8NH95	Trans-2-hexenal	-3.3
43	Q969F8	Hexyl-Acetate	-3.3
44	Q9H347	Hexanal	-3.3
45	Q9P2W3	Trans-2-hexenal	-3.3
46	Q9UHF0	Hexyl-Acetate	-3.3
47	O60258	Trans-2-hexenal	-3.4
48	P01127	Hexanal	-3.4
49	P0DMS8	Hexanal	-3.4
50	P21860	Hexanal	-3.4
51	P59826	Trans-2-hexenal	-3.4
52	P62873	Hexanal	-3.4
53	Q2M1K9	Hexyl-Acetate	-3.4
54	Q8NCL8	Hexanal	-3.4
55	Q8NH95	Hexyl-Acetate	-3.4
56	Q92625	Hexanal	-3.4
57	Q9P2W3	Hexyl-Acetate	-3.4
58	Q9Y2D1	Hexyl-Acetate	-3.4
59	Q9Y566	Hexanal	-3.4
60	O75093	Hexanal	-3.5
61	O95147	Trans-2-hexenal	-3.5
62	P09341	Trans-2-hexenal	-3.5
63	P0C7T3	Hexanal	-3.5
64	P0CG48	Trans-2-hexenal	-3.5
65	P23515	Hexanal	-3.5
66	P29275	Trans-2-hexenal	-3.5
67	P32243	Hexanal	-3.5
68	Q14118	Hexanal	-3.5
69	Q15726	Hexanal	-3.5
70	Q68CZ1	Hexanal	-3.5
71	Q86U70	Trans-2-hexenal	-3.5
72	Q8NGJ8	Hexanal	-3.5
73	Q8NH67	Hexanal	-3.5
74	Q96DX8	Hexanal	-3.5
75	Q9NQT8	Trans-2-hexenal	-3.5
76	Q9NZU0	Hexanal	-3.5
77	Q9Y6N7	Hexanal	-3.5
78	A6NET4	Hexanal	-3.6
79	O14581	Hexanal	-3.6
80	O60431	Hexanal	-3.6
81	O94813	Hexanal	-3.6
82	P01148	Hexanal	-3.6
83	P05019	Hexanal	-3.6
84	P34998	Hexanal	-3.6
85	Q13402	Hexanal	-3.6
86	Q149M9	Hexanal	-3.6
87	Q8NGF8	Hexanal	-3.6
88	Q8NGH8	Hexanal	-3.6
89	Q8NGK6	Hexanal	-3.6
90	Q8TCB6	Hexanal	-3.6
91	Q8TDU6	Hexanal	-3.6
92	Q96DX8	Trans-2-hexenal	-3.6
93	Q96R45	Hexanal	-3.6
94	Q9BQI9	Trans-2-hexenal	-3.6
95	Q9C0C4	Hexanal	-3.6
96	Q9H347	Trans-2-hexenal	-3.6
97	A6NCV1	Hexanal	-3.7
98	A6NDH6	Hexanal	-3.7
99	O76100	Hexanal	-3.7
100	O95936	Hexanal	-3.7
101	O96008	Hexanal	-3.7
102	P15313	Trans-2-hexenal	-3.7
103	P29275	Hexyl-Acetate	-3.7
104	P35555	Hexanal	-3.7
105	P41223	Hexyl-Acetate	-3.7
106	P47888	Hexanal	-3.7
107	P47890	Hexanal	-3.7
108	P58182	Hexanal	-3.7
109	P62873	Trans-2-hexenal	-3.7
110	Q8IU81	Hexanal	-3.7
111	Q8N127	Hexanal	-3.7
112	Q8NFM7	Trans-2-hexenal	-3.7
113	Q8NGC7	Hexanal	-3.7
114	Q8NGG8	Hexanal	-3.7
115	Q8NGJ4	Hexanal	-3.7
116	Q8NGK1	Hexanal	-3.7
117	Q8NGN8	Hexanal	-3.7
118	Q8NGS1	Hexanal	-3.7
119	Q8NGS2	Hexanal	-3.7
120	Q8NGY5	Hexanal	-3.7
121	Q8TDU5	Hexanal	-3.7
122	Q96R09	Hexanal	-3.7
123	Q96RD3	Hexanal	-3.7
124	Q9NQT8	Hexyl-Acetate	-3.7
125	Q9UHF4	Hexanal	-3.7
126	A6NFC9	Hexanal	-3.8
127	O95006	Hexanal	-3.8
128	O95007	Hexanal	-3.8
129	O95147	Hexyl-Acetate	-3.8
130	P0C7T3	Trans-2-hexenal	-3.8
131	P0DMU2	Hexanal	-3.8
132	P15313	Hexyl-Acetate	-3.8
133	P32243	Trans-2-hexenal	-3.8
134	P38405	Hexanal	-3.8
135	P41221	Hexanal	-3.8
136	P51805	Hexanal	-3.8
137	P59025	Hexanal	-3.8
138	Q14330	Trans-2-hexenal	-3.8
139	Q15619	Hexanal	-3.8
140	Q15622	Hexanal	-3.8
141	Q16394	Hexanal	-3.8
142	Q6IF63	Hexanal	-3.8
143	Q8NCL8	Trans-2-hexenal	-3.8
144	Q8NGA0	Hexanal	-3.8
145	Q8NGE9	Hexanal	-3.8
146	Q8NGF3	Hexanal	-3.8
147	Q8NGJ7	Hexanal	-3.8
148	Q8NGL9	Hexanal	-3.8
149	Q8NH50	Hexanal	-3.8
150	Q8NH64	Hexanal	-3.8
151	Q8NH67	Trans-2-hexenal	-3.8
152	Q8NH76	Hexanal	-3.8
153	Q8NH80	Hexanal	-3.8
154	Q8NH85	Hexanal	-3.8
155	Q8TBE0	Hexanal	-3.8
156	Q8TDU5	Trans-2-hexenal	-3.8
157	Q92597	Hexanal	-3.8
158	Q92625	Trans-2-hexenal	-3.8
159	Q96KK4	Hexanal	-3.8
160	Q96RD0	Hexanal	-3.8
161	Q9BQI9	Hexyl-Acetate	-3.8
162	Q9H2C8	Hexanal	-3.8
163	Q9H340	Hexanal	-3.8
164	Q9H341	Hexanal	-3.8
165	Q9H347	Hexyl-Acetate	-3.8
166	Q9H467	Hexanal	-3.8
167	Q9P2E2	Hexanal	-3.8
168	Q9Y5P0	Hexanal	-3.8
169	A4D2G3	Hexanal	-3.9
170	A6ND48	Hexanal	-3.9
171	A6NIJ9	Hexanal	-3.9
172	A6NKK0	Hexanal	-3.9
173	A6NMZ5	Hexanal	-3.9
174	O15554	Hexanal	-3.9
175	O43869	Hexanal	-3.9
176	O43869	Hexyl-Acetate	-3.9
177	O76001	Hexanal	-3.9
178	O94813	Trans-2-hexenal	-3.9
179	O95047	Hexanal	-3.9
180	P01127	Trans-2-hexenal	-3.9
181	P05019	Trans-2-hexenal	-3.9
182	P0C628	Hexanal	-3.9
183	P0DMS8	Trans-2-hexenal	-3.9
184	P21860	Trans-2-hexenal	-3.9
185	P47887	Hexanal	-3.9
186	P54760	Hexanal	-3.9
187	P62873	Hexyl-Acetate	-3.9
188	Q12805	Hexanal	-3.9
189	Q14330	Hexyl-Acetate	-3.9
190	Q149M9	Hexyl-Acetate	-3.9
191	Q15726	Trans-2-hexenal	-3.9
192	Q16478	Hexanal	-3.9
193	Q6IFG1	Hexanal	-3.9
194	Q8IXE1	Hexanal	-3.9
195	Q8N0Y3	Hexanal	-3.9
196	Q8N628	Hexanal	-3.9
197	Q8NFM7	Hexyl-Acetate	-3.9
198	Q8NG81	Hexanal	-3.9
199	Q8NG98	Hexanal	-3.9
200	Q8NG99	Hexanal	-3.9
201	Q8NGB6	Hexanal	-3.9
202	Q8NGC0	Hexanal	-3.9
203	Q8NGC6	Hexanal	-3.9
204	Q8NGD1	Hexanal	-3.9
205	Q8NGD2	Hexanal	-3.9
206	Q8NGG7	Hexanal	-3.9
207	Q8NGH9	Hexanal	-3.9
208	Q8NGJ6	Hexanal	-3.9
209	Q8NGK0	Hexanal	-3.9
210	Q8NGK4	Hexanal	-3.9
211	Q8NGN7	Hexanal	-3.9
212	Q8NGP0	Hexanal	-3.9
213	Q8NGR1	Hexanal	-3.9
214	Q8NGT0	Hexanal	-3.9
215	Q8NGT1	Hexanal	-3.9
216	Q8NGZ3	Hexanal	-3.9
217	Q8NH42	Hexanal	-3.9
218	Q8NH89	Hexanal	-3.9
219	Q8NHC6	Hexanal	-3.9
220	Q8TDU6	Trans-2-hexenal	-3.9
221	Q969F8	Hexanal	-3.9
222	Q96DX8	Hexyl-Acetate	-3.9
223	Q99081	Hexanal	-3.9
224	Q9UIW2	Hexanal	-3.9
225	Q9Y566	Trans-2-hexenal	-3.9
226	A0A0X1KG70	Hexanal	-4
227	A6NJZ3	Hexanal	-4
228	A6NM76	Hexanal	-4
229	A6NMU1	Hexanal	-4
230	A6NND4	Hexanal	-4
231	O14581	Trans-2-hexenal	-4
232	O60431	Trans-2-hexenal	-4
233	O75093	Trans-2-hexenal	-4
234	O75326	Hexanal	-4
235	P01127	Hexyl-Acetate	-4
236	P0C645	Hexyl-Acetate	-4
237	P0C7T3	Hexyl-Acetate	-4
238	P0DMS8	Hexyl-Acetate	-4
239	P16050	Hexanal	-4
240	P32243	Hexyl-Acetate	-4
241	P34998	Trans-2-hexenal	-4
242	P41223	Hexanal	-4
243	P47893	Hexanal	-4
244	P50458	Hexanal	-4
245	P55075	Hexanal	-4
246	Q13607	Hexanal	-4
247	Q15726	Hexyl-Acetate	-4
248	Q68CZ1	Trans-2-hexenal	-4
249	Q6ISU1	Hexanal	-4
250	Q8N0Y5	Hexanal	-4
251	Q8NCL8	Hexyl-Acetate	-4
252	Q8NG77	Hexanal	-4
253	Q8NG78	Hexanal	-4
254	Q8NGD0	Hexanal	-4
255	Q8NGD3	Hexyl-Acetate	-4
256	Q8NGF0	Hexanal	-4
257	Q8NGF1	Hexanal	-4
258	Q8NGF9	Hexanal	-4
259	Q8NGG4	Hexanal	-4
260	Q8NGG5	Hexanal	-4
261	Q8NGI1	Hexanal	-4
262	Q8NGJ2	Hexanal	-4
263	Q8NGJ8	Trans-2-hexenal	-4
264	Q8NGK6	Hexyl-Acetate	-4
265	Q8NGK9	Hexanal	-4
266	Q8NGL6	Hexanal	-4
267	Q8NGP2	Hexanal	-4
268	Q8NGR3	Hexanal	-4
269	Q8NGS9	Hexanal	-4
270	Q8NGT2	Hexanal	-4
271	Q8NGY6	Hexanal	-4
272	Q8NH43	Hexanal	-4
273	Q8NH63	Hexanal	-4
274	Q8NHA4	Hexanal	-4
275	Q8NHC7	Hexanal	-4
276	Q8TCB6	Trans-2-hexenal	-4
277	Q8WZA6	Hexanal	-4
278	Q92625	Hexyl-Acetate	-4
279	Q96R69	Hexanal	-4
280	Q96RA2	Hexanal	-4
281	Q96RD1	Hexanal	-4
282	Q99102	Trans-2-hexenal	-4
283	Q9BQQ7	Hexanal	-4
284	Q9GZP7	Hexanal	-4
285	Q9H2C8	Trans-2-hexenal	-4
286	Q9H342	Hexanal	-4
287	Q9H344	Hexanal	-4
288	Q9NZP5	Hexanal	-4
289	Q9NZU0	Trans-2-hexenal	-4
290	Q9Y566	Hexyl-Acetate	-4
291	Q9Y6N7	Trans-2-hexenal	-4
292	A3KFT3	Hexanal	-4.1
293	A6NET4	Trans-2-hexenal	-4.1
294	O76002	Hexanal	-4.1
295	O95013	Hexanal	-4.1
296	O95936	Trans-2-hexenal	-4.1
297	P01148	Trans-2-hexenal	-4.1
298	P01148	Hexyl-Acetate	-4.1
299	P05090	Hexanal	-4.1
300	P09341	Hexyl-Acetate	-4.1
301	P0C604	Hexanal	-4.1
302	P0C645	Hexanal	-4.1
303	P0C646	Hexanal	-4.1
304	P0CG48	Hexyl-Acetate	-4.1
305	P0DN82	Hexanal	-4.1
306	P23515	Trans-2-hexenal	-4.1
307	P29371	Hexanal	-4.1
308	P30953	Hexanal	-4.1
309	P38405	Hexyl-Acetate	-4.1
310	P47890	Trans-2-hexenal	-4.1
311	P59826	Hexyl-Acetate	-4.1
312	Q11130	Hexanal	-4.1
313	Q13402	Trans-2-hexenal	-4.1
314	Q14118	Trans-2-hexenal	-4.1
315	Q149M9	Trans-2-hexenal	-4.1
316	Q15617	Hexanal	-4.1
317	Q6IEY1	Hexanal	-4.1
318	Q6IF42	Hexanal	-4.1
319	Q6IFH4	Hexanal	-4.1
320	Q8NG92	Hexanal	-4.1
321	Q8NGA2	Hexanal	-4.1
322	Q8NGA8	Hexanal	-4.1
323	Q8NGD3	Trans-2-hexenal	-4.1
324	Q8NGD5	Hexanal	-4.1
325	Q8NGE2	Hexanal	-4.1
326	Q8NGF8	Trans-2-hexenal	-4.1
327	Q8NGG1	Hexanal	-4.1
328	Q8NGG8	Trans-2-hexenal	-4.1
329	Q8NGH5	Hexanal	-4.1
330	Q8NGH6	Hexanal	-4.1
331	Q8NGH7	Hexanal	-4.1
332	Q8NGH8	Hexyl-Acetate	-4.1
333	Q8NGI0	Hexanal	-4.1
334	Q8NGJ3	Hexanal	-4.1
335	Q8NGJ4	Trans-2-hexenal	-4.1
336	Q8NGJ5	Hexanal	-4.1
337	Q8NGK6	Trans-2-hexenal	-4.1
338	Q8NGL1	Hexanal	-4.1
339	Q8NGM8	Hexanal	-4.1
340	Q8NGM9	Hexanal	-4.1
341	Q8NGP9	Hexanal	-4.1
342	Q8NGQ1	Hexanal	-4.1
343	Q8NGS2	Trans-2-hexenal	-4.1
344	Q8NGS4	Hexanal	-4.1
345	Q8NGS6	Hexanal	-4.1
346	Q8NGV5	Hexanal	-4.1
347	Q8NGY2	Hexanal	-4.1
348	Q8NGZ2	Hexanal	-4.1
349	Q8NH54	Hexanal	-4.1
350	Q8NH55	Hexanal	-4.1
351	Q8NH57	Hexanal	-4.1
352	Q8NH70	Hexanal	-4.1
353	Q8NHC5	Hexanal	-4.1
354	Q96R27	Hexanal	-4.1
355	Q96R28	Hexanal	-4.1
356	Q96R47	Hexanal	-4.1
357	Q96R84	Hexanal	-4.1
358	Q96RB7	Hexanal	-4.1
359	Q96RD2	Hexanal	-4.1
360	Q9C004	Hexanal	-4.1
361	Q9C0C4	Trans-2-hexenal	-4.1
362	Q9GZK7	Hexanal	-4.1
363	Q9H341	Trans-2-hexenal	-4.1
364	Q9H902	Hexanal	-4.1
365	Q9UI33	Hexanal	-4.1
366	Q9UPW5	Hexanal	-4.1
367	Q9Y6N7	Hexyl-Acetate	-4.1
368	A6NDH6	Trans-2-hexenal	-4.2
369	A6NDL8	Hexanal	-4.2
370	A6NMS3	Hexanal	-4.2
371	O43749	Hexanal	-4.2
372	O60266	Hexanal	-4.2
373	O60412	Hexanal	-4.2
374	O76099	Hexanal	-4.2
375	O95007	Trans-2-hexenal	-4.2
376	O95007	Hexyl-Acetate	-4.2
377	O95222	Hexanal	-4.2
378	O96008	Trans-2-hexenal	-4.2
379	P05019	Hexyl-Acetate	-4.2
380	P06858	Hexanal	-4.2
381	P0C626	Hexanal	-4.2
382	P0DN81	Hexanal	-4.2
383	P21860	Hexyl-Acetate	-4.2
384	P35555	Hexyl-Acetate	-4.2
385	P38405	Trans-2-hexenal	-4.2
386	P47881	Hexanal	-4.2
387	P47883	Hexanal	-4.2
388	P47890	Hexyl-Acetate	-4.2
389	P58173	Hexanal	-4.2
390	P58182	Trans-2-hexenal	-4.2
391	Q00987	Hexanal	-4.2
392	Q07973	Hexanal	-4.2
393	Q13402	Hexyl-Acetate	-4.2
394	Q14D33	Hexanal	-4.2
395	Q6IF82	Hexanal	-4.2
396	Q6IFN5	Hexanal	-4.2
397	Q6X4W1	Trans-2-hexenal	-4.2
398	Q6X4W1	Hexanal	-4.2
399	Q8N127	Trans-2-hexenal	-4.2
400	Q8NEU8	Hexanal	-4.2
401	Q8NFJ6	Hexanal	-4.2
402	Q8NG75	Hexanal	-4.2
403	Q8NG83	Hexanal	-4.2
404	Q8NG95	Hexanal	-4.2
405	Q8NG97	Hexanal	-4.2
406	Q8NGC4	Hexanal	-4.2
407	Q8NGD3	Hexanal	-4.2
408	Q8NGD4	Hexanal	-4.2
409	Q8NGE3	Hexanal	-4.2
410	Q8NGE9	Trans-2-hexenal	-4.2
411	Q8NGF7	Hexanal	-4.2
412	Q8NGG0	Hexanal	-4.2
413	Q8NGH8	Trans-2-hexenal	-4.2
414	Q8NGK1	Trans-2-hexenal	-4.2
415	Q8NGK3	Hexanal	-4.2
416	Q8NGL4	Hexanal	-4.2
417	Q8NGN3	Hexanal	-4.2
418	Q8NGN4	Hexanal	-4.2
419	Q8NGN6	Hexanal	-4.2
420	Q8NGN8	Trans-2-hexenal	-4.2
421	Q8NGQ3	Hexanal	-4.2
422	Q8NGR4	Hexanal	-4.2
423	Q8NGS1	Trans-2-hexenal	-4.2
424	Q8NGS5	Hexanal	-4.2
425	Q8NGS7	Hexanal	-4.2
426	Q8NGU1	Hexanal	-4.2
427	Q8NGV7	Hexanal	-4.2
428	Q8NGW1	Hexanal	-4.2
429	Q8NGW6	Hexanal	-4.2
430	Q8NGY0	Hexanal	-4.2
431	Q8NGZ6	Hexanal	-4.2
432	Q8NH01	Hexanal	-4.2
433	Q8NH09	Hexanal	-4.2
434	Q8NH21	Hexanal	-4.2
435	Q8NH43	Trans-2-hexenal	-4.2
436	Q8NH53	Hexanal	-4.2
437	Q8NH59	Hexanal	-4.2
438	Q8NH74	Hexanal	-4.2
439	Q8NH92	Hexanal	-4.2
440	Q8NH93	Hexanal	-4.2
441	Q8NH94	Hexanal	-4.2
442	Q8WZ92	Hexanal	-4.2
443	Q8WZ94	Hexanal	-4.2
444	Q96R45	Trans-2-hexenal	-4.2
445	Q96R72	Hexanal	-4.2
446	Q99102	Hexanal	-4.2
447	Q9GZK6	Hexanal	-4.2
448	Q9H207	Hexanal	-4.2
449	Q9H209	Hexanal	-4.2
450	Q9H210	Hexanal	-4.2
451	Q9H467	Trans-2-hexenal	-4.2
452	Q9HC23	Hexanal	-4.2
453	Q9P2E2	Trans-2-hexenal	-4.2
454	Q9UHF4	Trans-2-hexenal	-4.2
455	Q9UKL2	Hexanal	-4.2
456	Q9Y5P1	Hexanal	-4.2
457	A6ND48	Trans-2-hexenal	-4.3
458	A6ND48	Hexyl-Acetate	-4.3
459	A6NET4	Hexyl-Acetate	-4.3
460	A6NFC9	Trans-2-hexenal	-4.3
461	A6NIJ9	Trans-2-hexenal	-4.3
462	A6NKK0	Trans-2-hexenal	-4.3
463	A6NL08	Hexanal	-4.3
464	A6NM76	Trans-2-hexenal	-4.3
465	O14786	Hexanal	-4.3
466	O43921	Hexanal	-4.3
467	O75093	Hexyl-Acetate	-4.3
468	O75911	Hexanal	-4.3
469	O76000	Hexanal	-4.3
470	O76100	Trans-2-hexenal	-4.3
471	O94813	Hexyl-Acetate	-4.3
472	O95006	Trans-2-hexenal	-4.3
473	O95047	Trans-2-hexenal	-4.3
474	P0C617	Hexanal	-4.3
475	P0C628	Trans-2-hexenal	-4.3
476	P0DMU2	Trans-2-hexenal	-4.3
477	P12755	Hexanal	-4.3
478	P23515	Hexyl-Acetate	-4.3
479	P29371	Trans-2-hexenal	-4.3
480	P35555	Trans-2-hexenal	-4.3
481	P41221	Trans-2-hexenal	-4.3
482	P50458	Trans-2-hexenal	-4.3
483	P51805	Trans-2-hexenal	-4.3
484	P54760	Hexyl-Acetate	-4.3
485	Q14118	Hexyl-Acetate	-4.3
486	Q14563	Hexanal	-4.3
487	Q15619	Hexyl-Acetate	-4.3
488	Q15622	Trans-2-hexenal	-4.3
489	Q16394	Trans-2-hexenal	-4.3
490	Q5TZ20	Hexanal	-4.3
491	Q6IF63	Trans-2-hexenal	-4.3
492	Q6X4W1	Hexyl-Acetate	-4.3
493	Q6ZVX9	Hexanal	-4.3
494	Q7Z3T1	Hexanal	-4.3
495	Q8IU81	Trans-2-hexenal	-4.3
496	Q8IU81	Hexyl-Acetate	-4.3
497	Q8N146	Hexanal	-4.3
498	Q8N5H7	Hexanal	-4.3
499	Q8N628	Trans-2-hexenal	-4.3
500	Q8NFF2	Hexanal	-4.3
501	Q8NFQ5	Hexanal	-4.3
502	Q8NG76	Hexanal	-4.3
503	Q8NG81	Trans-2-hexenal	-4.3
504	Q8NG98	Trans-2-hexenal	-4.3
505	Q8NG99	Trans-2-hexenal	-4.3
506	Q8NGB2	Hexanal	-4.3
507	Q8NGB9	Hexanal	-4.3
508	Q8NGC1	Hexanal	-4.3
509	Q8NGC7	Trans-2-hexenal	-4.3
510	Q8NGE5	Hexanal	-4.3
511	Q8NGF3	Trans-2-hexenal	-4.3
512	Q8NGG1	Trans-2-hexenal	-4.3
513	Q8NGH5	Trans-2-hexenal	-4.3
514	Q8NGI2	Hexanal	-4.3
515	Q8NGI3	Hexanal	-4.3
516	Q8NGI7	Hexanal	-4.3
517	Q8NGJ4	Hexyl-Acetate	-4.3
518	Q8NGN0	Hexanal	-4.3
519	Q8NGN5	Hexanal	-4.3
520	Q8NGP4	Hexanal	-4.3
521	Q8NGP6	Hexanal	-4.3
522	Q8NGQ5	Hexanal	-4.3
523	Q8NGV6	Hexanal	-4.3
524	Q8NGX8	Hexanal	-4.3
525	Q8NGX9	Hexanal	-4.3
526	Q8NGY1	Hexanal	-4.3
527	Q8NGZ3	Trans-2-hexenal	-4.3
528	Q8NH03	Hexanal	-4.3
529	Q8NH41	Hexanal	-4.3
530	Q8NH48	Hexanal	-4.3
531	Q8NH49	Hexanal	-4.3
532	Q8NH50	Trans-2-hexenal	-4.3
533	Q8NH51	Hexanal	-4.3
534	Q8NH60	Hexanal	-4.3
535	Q8NH67	Hexyl-Acetate	-4.3
536	Q8NH69	Hexanal	-4.3
537	Q8NH73	Hexanal	-4.3
538	Q8NH76	Trans-2-hexenal	-4.3
539	Q8NH80	Trans-2-hexenal	-4.3
540	Q8NH81	Hexanal	-4.3
541	Q8NH85	Trans-2-hexenal	-4.3
542	Q8NH90	Hexanal	-4.3
543	Q8NHA8	Hexanal	-4.3
544	Q8NHB7	Hexanal	-4.3
545	Q8TBE0	Trans-2-hexenal	-4.3
546	Q8TDU5	Hexyl-Acetate	-4.3
547	Q8TDU6	Hexyl-Acetate	-4.3
548	Q92597	Trans-2-hexenal	-4.3
549	Q96R09	Trans-2-hexenal	-4.3
550	Q96RD0	Trans-2-hexenal	-4.3
551	Q96RD3	Trans-2-hexenal	-4.3
552	Q99081	Trans-2-hexenal	-4.3
553	Q9BQQ7	Trans-2-hexenal	-4.3
554	Q9C0K0	Hexanal	-4.3
555	Q9GZM6	Hexanal	-4.3
556	Q9H343	Hexanal	-4.3
557	Q9HCK4	Hexanal	-4.3
558	Q9NZP2	Hexanal	-4.3
559	Q9NZU0	Hexyl-Acetate	-4.3
560	Q9Y3N9	Hexanal	-4.3
561	Q9Y466	Hexanal	-4.3
562	Q9Y5P0	Trans-2-hexenal	-4.3
563	A0A0X1KG70	Trans-2-hexenal	-4.4
564	A6NIJ9	Hexyl-Acetate	-4.4
565	A6NL26	Hexanal	-4.4
566	A6NMS3	Trans-2-hexenal	-4.4
567	A6NMS3	Hexyl-Acetate	-4.4
568	O43869	Trans-2-hexenal	-4.4
569	O76100	Hexyl-Acetate	-4.4
570	P0C604	Trans-2-hexenal	-4.4
571	P0C7N1	Hexanal	-4.4
572	P0C7N5	Hexanal	-4.4
573	P0C7N8	Hexanal	-4.4
574	P12755	Trans-2-hexenal	-4.4
575	P34998	Hexyl-Acetate	-4.4
576	P47884	Hexanal	-4.4
577	P47887	Trans-2-hexenal	-4.4
578	P51805	Hexyl-Acetate	-4.4
579	P54760	Trans-2-hexenal	-4.4
580	P58180	Trans-2-hexenal	-4.4
581	P59025	Trans-2-hexenal	-4.4
582	Q14028	Hexanal	-4.4
583	Q15475	Hexanal	-4.4
584	Q15619	Trans-2-hexenal	-4.4
585	Q15620	Hexanal	-4.4
586	Q16828	Hexanal	-4.4
587	Q5JRS4	Hexanal	-4.4
588	Q68CZ1	Hexyl-Acetate	-4.4
589	Q6IEV9	Hexanal	-4.4
590	Q6IF00	Hexanal	-4.4
591	Q6IFN5	Trans-2-hexenal	-4.4
592	Q8IXE1	Trans-2-hexenal	-4.4
593	Q8N0Y3	Trans-2-hexenal	-4.4
594	Q8N162	Hexanal	-4.4
595	Q8NG78	Trans-2-hexenal	-4.4
596	Q8NGA0	Trans-2-hexenal	-4.4
597	Q8NGB6	Trans-2-hexenal	-4.4
598	Q8NGC0	Trans-2-hexenal	-4.4
599	Q8NGC3	Hexanal	-4.4
600	Q8NGC7	Hexyl-Acetate	-4.4
601	Q8NGD1	Trans-2-hexenal	-4.4
602	Q8NGE7	Hexanal	-4.4
603	Q8NGF4	Hexanal	-4.4
604	Q8NGG0	Hexyl-Acetate	-4.4
605	Q8NGG2	Hexanal	-4.4
606	Q8NGG7	Trans-2-hexenal	-4.4
607	Q8NGH9	Trans-2-hexenal	-4.4
608	Q8NGI8	Hexanal	-4.4
609	Q8NGI9	Hexanal	-4.4
610	Q8NGJ7	Trans-2-hexenal	-4.4
611	Q8NGJ8	Hexyl-Acetate	-4.4
612	Q8NGJ9	Hexanal	-4.4
613	Q8NGK0	Hexyl-Acetate	-4.4
614	Q8NGK4	Trans-2-hexenal	-4.4
615	Q8NGL9	Trans-2-hexenal	-4.4
616	Q8NGN7	Trans-2-hexenal	-4.4
617	Q8NGP3	Hexanal	-4.4
618	Q8NGQ2	Hexanal	-4.4
619	Q8NGQ6	Hexanal	-4.4
620	Q8NGR1	Trans-2-hexenal	-4.4
621	Q8NGR2	Hexanal	-4.4
622	Q8NGR3	Trans-2-hexenal	-4.4
623	Q8NGR5	Hexanal	-4.4
624	Q8NGR6	Hexanal	-4.4
625	Q8NGR8	Hexanal	-4.4
626	Q8NGS3	Hexanal	-4.4
627	Q8NGS8	Hexanal	-4.4
628	Q8NGT0	Trans-2-hexenal	-4.4
629	Q8NGT2	Trans-2-hexenal	-4.4
630	Q8NGT2	Hexyl-Acetate	-4.4
631	Q8NGX3	Hexanal	-4.4
632	Q8NGX6	Hexanal	-4.4
633	Q8NGY5	Trans-2-hexenal	-4.4
634	Q8NGZ9	Hexanal	-4.4
635	Q8NH08	Hexanal	-4.4
636	Q8NH18	Hexanal	-4.4
637	Q8NH19	Hexanal	-4.4
638	Q8NH37	Hexanal	-4.4
639	Q8NH42	Trans-2-hexenal	-4.4
640	Q8NH54	Trans-2-hexenal	-4.4
641	Q8NH56	Hexanal	-4.4
642	Q8NH64	Trans-2-hexenal	-4.4
643	Q8NH72	Hexanal	-4.4
644	Q8NH87	Hexanal	-4.4
645	Q8NH89	Trans-2-hexenal	-4.4
646	Q8NHA6	Hexanal	-4.4
647	Q8NHC6	Trans-2-hexenal	-4.4
648	Q8TCB6	Hexyl-Acetate	-4.4
649	Q92597	Hexyl-Acetate	-4.4
650	Q96R08	Hexanal	-4.4
651	Q96R28	Trans-2-hexenal	-4.4
652	Q96R47	Hexyl-Acetate	-4.4
653	Q9C0C4	Hexyl-Acetate	-4.4
654	Q9GZK3	Hexanal	-4.4
655	Q9H2C5	Hexanal	-4.4
656	Q9H342	Trans-2-hexenal	-4.4
657	Q9UGF5	Hexanal	-4.4
658	Q9UGF6	Hexanal	-4.4
659	Q9UIW2	Trans-2-hexenal	-4.4
660	A4D2G3	Trans-2-hexenal	-4.5
661	A6NCV1	Trans-2-hexenal	-4.5
662	A6NDH6	Hexyl-Acetate	-4.5
663	A6NFC9	Hexyl-Acetate	-4.5
664	A6NHA9	Hexanal	-4.5
665	A6NMZ5	Trans-2-hexenal	-4.5
666	O14581	Hexyl-Acetate	-4.5
667	O60431	Hexyl-Acetate	-4.5
668	O76001	Trans-2-hexenal	-4.5
669	O76002	Trans-2-hexenal	-4.5
670	O95047	Hexyl-Acetate	-4.5
671	O95221	Hexanal	-4.5
672	O95936	Hexyl-Acetate	-4.5
673	P05090	Hexyl-Acetate	-4.5
674	P0C623	Hexanal	-4.5
675	P0C629	Hexanal	-4.5
676	P0C646	Trans-2-hexenal	-4.5
677	P16050	Trans-2-hexenal	-4.5
678	P29274	Hexanal	-4.5
679	P30542	Hexanal	-4.5
680	P30954	Hexanal	-4.5
681	P41223	Trans-2-hexenal	-4.5
682	P47888	Trans-2-hexenal	-4.5
683	P47888	Hexyl-Acetate	-4.5
684	P47893	Trans-2-hexenal	-4.5
685	P55075	Trans-2-hexenal	-4.5
686	P55075	Hexyl-Acetate	-4.5
687	P58181	Hexanal	-4.5
688	P58182	Hexyl-Acetate	-4.5
689	P59025	Hexyl-Acetate	-4.5
690	Q12805	Trans-2-hexenal	-4.5
691	Q13607	Trans-2-hexenal	-4.5
692	Q14863	Hexanal	-4.5
693	Q15617	Trans-2-hexenal	-4.5
694	Q16478	Trans-2-hexenal	-4.5
695	Q6IEZ7	Hexanal	-4.5
696	Q6IF00	Hexyl-Acetate	-4.5
697	Q6IF36	Hexanal	-4.5
698	Q6IF42	Trans-2-hexenal	-4.5
699	Q6IFG1	Trans-2-hexenal	-4.5
700	Q6IFG1	Hexyl-Acetate	-4.5
701	Q8N148	Hexanal	-4.5
702	Q8NFJ6	Trans-2-hexenal	-4.5
703	Q8NG77	Hexyl-Acetate	-4.5
704	Q8NG85	Hexanal	-4.5
705	Q8NG92	Trans-2-hexenal	-4.5
706	Q8NG95	Trans-2-hexenal	-4.5
707	Q8NGA2	Trans-2-hexenal	-4.5
708	Q8NGC6	Trans-2-hexenal	-4.5
709	Q8NGD2	Trans-2-hexenal	-4.5
710	Q8NGE1	Hexanal	-4.5
711	Q8NGE7	Trans-2-hexenal	-4.5
712	Q8NGF0	Trans-2-hexenal	-4.5
713	Q8NGF3	Hexyl-Acetate	-4.5
714	Q8NGG5	Trans-2-hexenal	-4.5
715	Q8NGG8	Hexyl-Acetate	-4.5
716	Q8NGH3	Hexanal	-4.5
717	Q8NGH9	Hexyl-Acetate	-4.5
718	Q8NGI0	Trans-2-hexenal	-4.5
719	Q8NGI0	Hexyl-Acetate	-4.5
720	Q8NGJ2	Trans-2-hexenal	-4.5
721	Q8NGJ6	Trans-2-hexenal	-4.5
722	Q8NGK0	Trans-2-hexenal	-4.5
723	Q8NGK2	Hexanal	-4.5
724	Q8NGK9	Hexyl-Acetate	-4.5
725	Q8NGL2	Hexanal	-4.5
726	Q8NGL3	Hexanal	-4.5
727	Q8NGM1	Hexanal	-4.5
728	Q8NGM8	Hexyl-Acetate	-4.5
729	Q8NGN8	Hexyl-Acetate	-4.5
730	Q8NGP0	Trans-2-hexenal	-4.5
731	Q8NGR9	Hexanal	-4.5
732	Q8NGS0	Hexanal	-4.5
733	Q8NGS4	Trans-2-hexenal	-4.5
734	Q8NGS4	Hexyl-Acetate	-4.5
735	Q8NGS9	Trans-2-hexenal	-4.5
736	Q8NGS9	Hexyl-Acetate	-4.5
737	Q8NGT1	Trans-2-hexenal	-4.5
738	Q8NGT5	Hexanal	-4.5
739	Q8NGT7	Hexanal	-4.5
740	Q8NGU1	Trans-2-hexenal	-4.5
741	Q8NGX1	Hexanal	-4.5
742	Q8NGY3	Hexanal	-4.5
743	Q8NGY6	Trans-2-hexenal	-4.5
744	Q8NGY6	Hexyl-Acetate	-4.5
745	Q8NH06	Hexanal	-4.5
746	Q8NH43	Hexyl-Acetate	-4.5
747	Q8NH79	Hexanal	-4.5
748	Q8NH80	Hexyl-Acetate	-4.5
749	Q8NHA4	Trans-2-hexenal	-4.5
750	Q8NHC7	Trans-2-hexenal	-4.5
751	Q8NHC8	Hexanal	-4.5
752	Q8WZ84	Hexanal	-4.5
753	Q92786	Hexanal	-4.5
754	Q96KK4	Trans-2-hexenal	-4.5
755	Q96R09	Hexyl-Acetate	-4.5
756	Q96R45	Hexyl-Acetate	-4.5
757	Q96R47	Trans-2-hexenal	-4.5
758	Q96R67	Hexanal	-4.5
759	Q96R84	Trans-2-hexenal	-4.5
760	Q96RC9	Hexanal	-4.5
761	Q96RD0	Hexyl-Acetate	-4.5
762	Q99081	Hexyl-Acetate	-4.5
763	Q9GZK4	Hexanal	-4.5
764	Q9GZP7	Trans-2-hexenal	-4.5
765	Q9H208	Hexanal	-4.5
766	Q9H255	Hexanal	-4.5
767	Q9H2C8	Hexyl-Acetate	-4.5
768	Q9H339	Hexanal	-4.5
769	Q9H340	Trans-2-hexenal	-4.5
770	Q9H341	Hexyl-Acetate	-4.5
771	Q9H344	Trans-2-hexenal	-4.5
772	Q9H467	Hexyl-Acetate	-4.5
773	Q9HC23	Hexyl-Acetate	-4.5
774	Q9HCK4	Trans-2-hexenal	-4.5
775	Q9NQN1	Hexanal	-4.5
776	Q9Y5P0	Hexyl-Acetate	-4.5
777	Q9Y624	Hexanal	-4.5
778	A3KFT3	Trans-2-hexenal	-4.6
779	A4D2G3	Hexyl-Acetate	-4.6
780	A6NCV1	Hexyl-Acetate	-4.6
781	A6NH00	Hexanal	-4.6
782	A6NJZ3	Trans-2-hexenal	-4.6
783	A6NKK0	Hexyl-Acetate	-4.6
784	A6NMU1	Trans-2-hexenal	-4.6
785	O15554	Trans-2-hexenal	-4.6
786	O60403	Hexanal	-4.6
787	O95006	Hexyl-Acetate	-4.6
788	O95371	Hexanal	-4.6
789	O96008	Hexyl-Acetate	-4.6
790	P07333	Hexanal	-4.6
791	P0C645	Trans-2-hexenal	-4.6
792	P0DN80	Hexanal	-4.6
793	P0DN82	Trans-2-hexenal	-4.6
794	P11362	Hexyl-Acetate	-4.6
795	P30953	Trans-2-hexenal	-4.6
796	P30953	Hexyl-Acetate	-4.6
797	P47874	Hexanal	-4.6
798	P58170	Hexanal	-4.6
799	Q11130	Trans-2-hexenal	-4.6
800	Q12805	Hexyl-Acetate	-4.6
801	Q13606	Hexanal	-4.6
802	Q13607	Hexyl-Acetate	-4.6
803	Q15612	Hexanal	-4.6
804	Q15615	Hexanal	-4.6
805	Q16478	Hexyl-Acetate	-4.6
806	Q5DID0	Hexanal	-4.6
807	Q5DID0	Hexyl-Acetate	-4.6
808	Q5JQS5	Hexanal	-4.6
809	Q5QGT7	Hexanal	-4.6
810	Q6IEY1	Trans-2-hexenal	-4.6
811	Q6IEZ7	Hexyl-Acetate	-4.6
812	Q8N0Y5	Trans-2-hexenal	-4.6
813	Q8N127	Hexyl-Acetate	-4.6
814	Q8NG77	Trans-2-hexenal	-4.6
815	Q8NGA1	Hexanal	-4.6
816	Q8NGB4	Hexanal	-4.6
817	Q8NGB8	Hexanal	-4.6
818	Q8NGC2	Hexanal	-4.6
819	Q8NGC3	Trans-2-hexenal	-4.6
820	Q8NGE8	Hexanal	-4.6
821	Q8NGF1	Trans-2-hexenal	-4.6
822	Q8NGF8	Hexyl-Acetate	-4.6
823	Q8NGF9	Trans-2-hexenal	-4.6
824	Q8NGG3	Hexanal	-4.6
825	Q8NGG4	Trans-2-hexenal	-4.6
826	Q8NGG6	Hexanal	-4.6
827	Q8NGG7	Hexyl-Acetate	-4.6
828	Q8NGH5	Hexyl-Acetate	-4.6
829	Q8NGI1	Trans-2-hexenal	-4.6
830	Q8NGI6	Hexanal	-4.6
831	Q8NGJ0	Hexanal	-4.6
832	Q8NGJ5	Trans-2-hexenal	-4.6
833	Q8NGJ5	Hexyl-Acetate	-4.6
834	Q8NGJ6	Hexyl-Acetate	-4.6
835	Q8NGJ7	Hexyl-Acetate	-4.6
836	Q8NGK3	Trans-2-hexenal	-4.6
837	Q8NGK3	Hexyl-Acetate	-4.6
838	Q8NGK5	Hexanal	-4.6
839	Q8NGK9	Trans-2-hexenal	-4.6
840	Q8NGL0	Hexanal	-4.6
841	Q8NGL6	Trans-2-hexenal	-4.6
842	Q8NGP2	Trans-2-hexenal	-4.6
843	Q8NGP6	Trans-2-hexenal	-4.6
844	Q8NGP9	Trans-2-hexenal	-4.6
845	Q8NGQ1	Trans-2-hexenal	-4.6
846	Q8NGQ4	Hexanal	-4.6
847	Q8NGS1	Hexyl-Acetate	-4.6
848	Q8NGS2	Hexyl-Acetate	-4.6
849	Q8NGS5	Trans-2-hexenal	-4.6
850	Q8NGS6	Trans-2-hexenal	-4.6
851	Q8NGS7	Trans-2-hexenal	-4.6
852	Q8NGT0	Hexyl-Acetate	-4.6
853	Q8NGV0	Hexanal	-4.6
854	Q8NGV5	Trans-2-hexenal	-4.6
855	Q8NGX0	Hexanal	-4.6
856	Q8NGY7	Hexanal	-4.6
857	Q8NGZ2	Trans-2-hexenal	-4.6
858	Q8NGZ4	Hexanal	-4.6
859	Q8NH02	Hexanal	-4.6
860	Q8NH04	Hexanal	-4.6
861	Q8NH07	Hexanal	-4.6
862	Q8NH41	Trans-2-hexenal	-4.6
863	Q8NH42	Hexyl-Acetate	-4.6
864	Q8NH61	Hexanal	-4.6
865	Q8NH63	Trans-2-hexenal	-4.6
866	Q8NH64	Hexyl-Acetate	-4.6
867	Q8NH83	Hexanal	-4.6
868	Q8NH85	Hexyl-Acetate	-4.6
869	Q8NHB8	Hexanal	-4.6
870	Q8NHC4	Hexanal	-4.6
871	Q8TAM2	Hexanal	-4.6
872	Q8TBE0	Hexyl-Acetate	-4.6
873	Q8TDV2	Hexanal	-4.6
874	Q8WZ94	Trans-2-hexenal	-4.6
875	Q8WZA6	Trans-2-hexenal	-4.6
876	Q96R27	Trans-2-hexenal	-4.6
877	Q96R30	Hexanal	-4.6
878	Q96R54	Hexanal	-4.6
879	Q96RA2	Trans-2-hexenal	-4.6
880	Q96RB7	Trans-2-hexenal	-4.6
881	Q96RC9	Trans-2-hexenal	-4.6
882	Q96RD1	Trans-2-hexenal	-4.6
883	Q96RD2	Trans-2-hexenal	-4.6
884	Q96RD3	Hexyl-Acetate	-4.6
885	Q99102	Hexyl-Acetate	-4.6
886	Q9GZK6	Trans-2-hexenal	-4.6
887	Q9GZP7	Hexyl-Acetate	-4.6
888	Q9H205	Hexanal	-4.6
889	Q9H340	Hexyl-Acetate	-4.6
890	Q9H902	Trans-2-hexenal	-4.6
891	Q9HC23	Trans-2-hexenal	-4.6
892	Q9NZP5	Trans-2-hexenal	-4.6
893	Q9UHF4	Hexyl-Acetate	-4.6
894	Q9UKL2	Trans-2-hexenal	-4.6
895	A3KFT3	Hexyl-Acetate	-4.7
896	A6NHG9	Hexanal	-4.7
897	A6NL08	Hexyl-Acetate	-4.7
898	A6NND4	Trans-2-hexenal	-4.7
899	O14786	Trans-2-hexenal	-4.7
900	O14804	Hexanal	-4.7
901	O15554	Hexyl-Acetate	-4.7
902	O75326	Trans-2-hexenal	-4.7
903	O76099	Hexyl-Acetate	-4.7
904	O95013	Trans-2-hexenal	-4.7
905	P05090	Trans-2-hexenal	-4.7
906	P06858	Trans-2-hexenal	-4.7
907	P0C604	Hexyl-Acetate	-4.7
908	P0C617	Trans-2-hexenal	-4.7
909	P0C626	Trans-2-hexenal	-4.7
910	P0C628	Hexyl-Acetate	-4.7
911	P16050	Hexyl-Acetate	-4.7
912	P27701	Hexanal	-4.7
913	P27701	Hexyl-Acetate	-4.7
914	P30968	Hexanal	-4.7
915	P47893	Hexyl-Acetate	-4.7
916	P50458	Hexyl-Acetate	-4.7
917	P58180	Hexanal	-4.7
918	Q07973	Trans-2-hexenal	-4.7
919	Q15617	Hexyl-Acetate	-4.7
920	Q16394	Hexyl-Acetate	-4.7
921	Q6IEU7	Hexanal	-4.7
922	Q6IF42	Hexyl-Acetate	-4.7
923	Q6IF63	Hexyl-Acetate	-4.7
924	Q8N5H7	Trans-2-hexenal	-4.7
925	Q8NG80	Hexanal	-4.7
926	Q8NG99	Hexyl-Acetate	-4.7
927	Q8NGA0	Hexyl-Acetate	-4.7
928	Q8NGB6	Hexyl-Acetate	-4.7
929	Q8NGC4	Trans-2-hexenal	-4.7
930	Q8NGC8	Hexanal	-4.7
931	Q8NGD0	Trans-2-hexenal	-4.7
932	Q8NGD5	Trans-2-hexenal	-4.7
933	Q8NGE0	Hexanal	-4.7
934	Q8NGE2	Hexyl-Acetate	-4.7
935	Q8NGE7	Hexyl-Acetate	-4.7
936	Q8NGG1	Hexyl-Acetate	-4.7
937	Q8NGH6	Hexyl-Acetate	-4.7
938	Q8NGH7	Trans-2-hexenal	-4.7
939	Q8NGI1	Hexyl-Acetate	-4.7
940	Q8NGJ1	Hexanal	-4.7
941	Q8NGJ3	Trans-2-hexenal	-4.7
942	Q8NGK1	Hexyl-Acetate	-4.7
943	Q8NGK4	Hexyl-Acetate	-4.7
944	Q8NGL1	Trans-2-hexenal	-4.7
945	Q8NGM8	Trans-2-hexenal	-4.7
946	Q8NGM9	Trans-2-hexenal	-4.7
947	Q8NGN4	Trans-2-hexenal	-4.7
948	Q8NGN7	Hexyl-Acetate	-4.7
949	Q8NGP9	Hexyl-Acetate	-4.7
950	Q8NGQ3	Trans-2-hexenal	-4.7
951	Q8NGR3	Hexyl-Acetate	-4.7
952	Q8NGS6	Hexyl-Acetate	-4.7
953	Q8NGS7	Hexyl-Acetate	-4.7
954	Q8NGV6	Trans-2-hexenal	-4.7
955	Q8NGW6	Trans-2-hexenal	-4.7
956	Q8NGY2	Trans-2-hexenal	-4.7
957	Q8NGZ0	Hexanal	-4.7
958	Q8NH00	Hexanal	-4.7
959	Q8NH01	Trans-2-hexenal	-4.7
960	Q8NH05	Hexanal	-4.7
961	Q8NH10	Hexanal	-4.7
962	Q8NH16	Hexanal	-4.7
963	Q8NH53	Trans-2-hexenal	-4.7
964	Q8NH54	Hexyl-Acetate	-4.7
965	Q8NH55	Trans-2-hexenal	-4.7
966	Q8NH69	Hexyl-Acetate	-4.7
967	Q8NH70	Trans-2-hexenal	-4.7
968	Q8NH74	Trans-2-hexenal	-4.7
969	Q8NH76	Hexyl-Acetate	-4.7
970	Q8NH81	Trans-2-hexenal	-4.7
971	Q8NH92	Hexyl-Acetate	-4.7
972	Q8NHA4	Hexyl-Acetate	-4.7
973	Q8NHB1	Hexanal	-4.7
974	Q8WZ92	Trans-2-hexenal	-4.7
975	Q96R69	Trans-2-hexenal	-4.7
976	Q96R84	Hexyl-Acetate	-4.7
977	Q9C004	Trans-2-hexenal	-4.7
978	Q9GZK7	Trans-2-hexenal	-4.7
979	Q9H342	Hexyl-Acetate	-4.7
980	Q9H346	Hexanal	-4.7
981	Q9NZP0	Hexanal	-4.7
982	Q9P2E2	Hexyl-Acetate	-4.7
983	Q9UI33	Trans-2-hexenal	-4.7
984	Q9UIW2	Hexyl-Acetate	-4.7
985	Q9Y5P1	Trans-2-hexenal	-4.7
986	Q9Y5P1	Hexyl-Acetate	-4.7
987	A6NDL8	Trans-2-hexenal	-4.8
988	A6NJZ3	Hexyl-Acetate	-4.8
989	A6NM76	Hexyl-Acetate	-4.8
990	A6NMZ5	Hexyl-Acetate	-4.8
991	A6NND4	Hexyl-Acetate	-4.8
992	B2RN74	Hexanal	-4.8
993	O60266	Trans-2-hexenal	-4.8
994	O60266	Hexyl-Acetate	-4.8
995	O60412	Trans-2-hexenal	-4.8
996	O76099	Trans-2-hexenal	-4.8
997	P0C623	Hexyl-Acetate	-4.8
998	P0C646	Hexyl-Acetate	-4.8
999	P0DN81	Trans-2-hexenal	-4.8
1000	P29371	Hexyl-Acetate	-4.8
1001	P47887	Hexyl-Acetate	-4.8
1002	P58173	Trans-2-hexenal	-4.8
1003	P58181	Hexyl-Acetate	-4.8
1004	P59922	Hexanal	-4.8
1005	Q11130	Hexyl-Acetate	-4.8
1006	Q14028	Trans-2-hexenal	-4.8
1007	Q14D33	Trans-2-hexenal	-4.8
1008	Q15622	Hexyl-Acetate	-4.8
1009	Q6IF00	Trans-2-hexenal	-4.8
1010	Q6IFH4	Trans-2-hexenal	-4.8
1011	Q6ISU1	Hexyl-Acetate	-4.8
1012	Q6ZVX9	Trans-2-hexenal	-4.8
1013	Q7Z3T1	Trans-2-hexenal	-4.8
1014	Q7Z3T1	Hexyl-Acetate	-4.8
1015	Q8IXE1	Hexyl-Acetate	-4.8
1016	Q8N0Y3	Hexyl-Acetate	-4.8
1017	Q8NEU8	Trans-2-hexenal	-4.8
1018	Q8NFF2	Trans-2-hexenal	-4.8
1019	Q8NFJ6	Hexyl-Acetate	-4.8
1020	Q8NFQ5	Trans-2-hexenal	-4.8
1021	Q8NG75	Trans-2-hexenal	-4.8
1022	Q8NG81	Hexyl-Acetate	-4.8
1023	Q8NG83	Trans-2-hexenal	-4.8
1024	Q8NG94	Hexanal	-4.8
1025	Q8NG97	Trans-2-hexenal	-4.8
1026	Q8NG98	Hexyl-Acetate	-4.8
1027	Q8NGA8	Trans-2-hexenal	-4.8
1028	Q8NGB9	Trans-2-hexenal	-4.8
1029	Q8NGC1	Hexyl-Acetate	-4.8
1030	Q8NGC2	Trans-2-hexenal	-4.8
1031	Q8NGC6	Hexyl-Acetate	-4.8
1032	Q8NGC9	Hexanal	-4.8
1033	Q8NGD4	Trans-2-hexenal	-4.8
1034	Q8NGE2	Trans-2-hexenal	-4.8
1035	Q8NGE3	Trans-2-hexenal	-4.8
1036	Q8NGE9	Hexyl-Acetate	-4.8
1037	Q8NGF1	Hexyl-Acetate	-4.8
1038	Q8NGF7	Trans-2-hexenal	-4.8
1039	Q8NGG0	Trans-2-hexenal	-4.8
1040	Q8NGG4	Hexyl-Acetate	-4.8
1041	Q8NGH6	Trans-2-hexenal	-4.8
1042	Q8NGI3	Hexyl-Acetate	-4.8
1043	Q8NGJ2	Hexyl-Acetate	-4.8
1044	Q8NGJ9	Trans-2-hexenal	-4.8
1045	Q8NGL4	Trans-2-hexenal	-4.8
1046	Q8NGL7	Hexanal	-4.8
1047	Q8NGL9	Hexyl-Acetate	-4.8
1048	Q8NGM9	Hexyl-Acetate	-4.8
1049	Q8NGN3	Trans-2-hexenal	-4.8
1050	Q8NGN6	Trans-2-hexenal	-4.8
1051	Q8NGN6	Hexyl-Acetate	-4.8
1052	Q8NGQ3	Hexyl-Acetate	-4.8
1053	Q8NGR1	Hexyl-Acetate	-4.8
1054	Q8NGR4	Hexyl-Acetate	-4.8
1055	Q8NGS5	Hexyl-Acetate	-4.8
1056	Q8NGT1	Hexyl-Acetate	-4.8
1057	Q8NGT5	Trans-2-hexenal	-4.8
1058	Q8NGU1	Hexyl-Acetate	-4.8
1059	Q8NGU2	Hexanal	-4.8
1060	Q8NGU4	Hexanal	-4.8
1061	Q8NGW1	Trans-2-hexenal	-4.8
1062	Q8NGW1	Hexyl-Acetate	-4.8
1063	Q8NGX3	Trans-2-hexenal	-4.8
1064	Q8NGX9	Trans-2-hexenal	-4.8
1065	Q8NGY0	Trans-2-hexenal	-4.8
1066	Q8NGY5	Hexyl-Acetate	-4.8
1067	Q8NGY9	Hexanal	-4.8
1068	Q8NGZ2	Hexyl-Acetate	-4.8
1069	Q8NGZ6	Trans-2-hexenal	-4.8
1070	Q8NH21	Trans-2-hexenal	-4.8
1071	Q8NH53	Hexyl-Acetate	-4.8
1072	Q8NH57	Trans-2-hexenal	-4.8
1073	Q8NH59	Trans-2-hexenal	-4.8
1074	Q8NH69	Trans-2-hexenal	-4.8
1075	Q8NH73	Trans-2-hexenal	-4.8
1076	Q8NH89	Hexyl-Acetate	-4.8
1077	Q8NH92	Trans-2-hexenal	-4.8
1078	Q8NH93	Trans-2-hexenal	-4.8
1079	Q8NHA8	Trans-2-hexenal	-4.8
1080	Q8NHB7	Trans-2-hexenal	-4.8
1081	Q8NHC5	Trans-2-hexenal	-4.8
1082	Q8NHC6	Hexyl-Acetate	-4.8
1083	Q8WZ92	Hexyl-Acetate	-4.8
1084	Q96RA2	Hexyl-Acetate	-4.8
1085	Q9BQQ7	Hexyl-Acetate	-4.8
1086	Q9C0K0	Trans-2-hexenal	-4.8
1087	Q9GZK3	Trans-2-hexenal	-4.8
1088	Q9H207	Trans-2-hexenal	-4.8
1089	Q9H209	Trans-2-hexenal	-4.8
1090	Q9H210	Trans-2-hexenal	-4.8
1091	Q9H255	Hexyl-Acetate	-4.8
1092	Q9H339	Hexyl-Acetate	-4.8
1093	Q9H343	Trans-2-hexenal	-4.8
1094	Q9H344	Hexyl-Acetate	-4.8
1095	Q9H346	Hexyl-Acetate	-4.8
1096	Q9NZP5	Hexyl-Acetate	-4.8
1097	Q9P1Q5	Hexanal	-4.8
1098	Q9UGF6	Trans-2-hexenal	-4.8
1099	Q9UGF7	Hexanal	-4.8
1100	Q9UI33	Hexyl-Acetate	-4.8
1101	Q9UPW5	Trans-2-hexenal	-4.8
1102	Q9Y4A9	Hexanal	-4.8
1103	Q9Y624	Hexyl-Acetate	-4.8
1104	A6NL08	Trans-2-hexenal	-4.9
1105	A6NL26	Trans-2-hexenal	-4.9
1106	A6NMU1	Hexyl-Acetate	-4.9
1107	O43749	Trans-2-hexenal	-4.9
1108	O43921	Trans-2-hexenal	-4.9
1109	O75326	Hexyl-Acetate	-4.9
1110	O75911	Trans-2-hexenal	-4.9
1111	O95222	Trans-2-hexenal	-4.9
1112	P06858	Hexyl-Acetate	-4.9
1113	P07333	Trans-2-hexenal	-4.9
1114	P0C626	Hexyl-Acetate	-4.9
1115	P0C7N8	Trans-2-hexenal	-4.9
1116	P0C7T2	Hexanal	-4.9
1117	P0DMU2	Hexyl-Acetate	-4.9
1118	P0DN80	Hexyl-Acetate	-4.9
1119	P11362	Hexanal	-4.9
1120	P21728	Hexanal	-4.9
1121	P30968	Hexyl-Acetate	-4.9
1122	P34982	Hexanal	-4.9
1123	P47881	Trans-2-hexenal	-4.9
1124	P47883	Trans-2-hexenal	-4.9
1125	Q00987	Trans-2-hexenal	-4.9
1126	Q01196	Hexanal	-4.9
1127	Q5JRS4	Trans-2-hexenal	-4.9
1128	Q5TZ20	Trans-2-hexenal	-4.9
1129	Q6IEZ7	Trans-2-hexenal	-4.9
1130	Q6IF82	Trans-2-hexenal	-4.9
1131	Q8N146	Trans-2-hexenal	-4.9
1132	Q8N146	Hexyl-Acetate	-4.9
1133	Q8N349	Hexanal	-4.9
1134	Q8N628	Hexyl-Acetate	-4.9
1135	Q8NFF2	Hexyl-Acetate	-4.9
1136	Q8NG92	Hexyl-Acetate	-4.9
1137	Q8NGA2	Hexyl-Acetate	-4.9
1138	Q8NGA6	Hexanal	-4.9
1139	Q8NGB9	Hexyl-Acetate	-4.9
1140	Q8NGC0	Hexyl-Acetate	-4.9
1141	Q8NGC1	Trans-2-hexenal	-4.9
1142	Q8NGC4	Hexyl-Acetate	-4.9
1143	Q8NGD1	Hexyl-Acetate	-4.9
1144	Q8NGD2	Hexyl-Acetate	-4.9
1145	Q8NGD4	Hexyl-Acetate	-4.9
1146	Q8NGE8	Trans-2-hexenal	-4.9
1147	Q8NGF0	Hexyl-Acetate	-4.9
1148	Q8NGI2	Trans-2-hexenal	-4.9
1149	Q8NGI3	Trans-2-hexenal	-4.9
1150	Q8NGI4	Hexanal	-4.9
1151	Q8NGI6	Trans-2-hexenal	-4.9
1152	Q8NGI7	Trans-2-hexenal	-4.9
1153	Q8NGI8	Trans-2-hexenal	-4.9
1154	Q8NGM1	Trans-2-hexenal	-4.9
1155	Q8NGN0	Trans-2-hexenal	-4.9
1156	Q8NGP0	Hexyl-Acetate	-4.9
1157	Q8NGP2	Hexyl-Acetate	-4.9
1158	Q8NGP3	Hexyl-Acetate	-4.9
1159	Q8NGP4	Trans-2-hexenal	-4.9
1160	Q8NGQ5	Trans-2-hexenal	-4.9
1161	Q8NGR2	Trans-2-hexenal	-4.9
1162	Q8NGR6	Trans-2-hexenal	-4.9
1163	Q8NGS3	Hexyl-Acetate	-4.9
1164	Q8NGS8	Trans-2-hexenal	-4.9
1165	Q8NGZ3	Hexyl-Acetate	-4.9
1166	Q8NGZ5	Hexanal	-4.9
1167	Q8NH02	Hexyl-Acetate	-4.9
1168	Q8NH03	Hexyl-Acetate	-4.9
1169	Q8NH09	Trans-2-hexenal	-4.9
1170	Q8NH09	Hexyl-Acetate	-4.9
1171	Q8NH40	Hexanal	-4.9
1172	Q8NH41	Hexyl-Acetate	-4.9
1173	Q8NH48	Trans-2-hexenal	-4.9
1174	Q8NH56	Trans-2-hexenal	-4.9
1175	Q8NH57	Hexyl-Acetate	-4.9
1176	Q8NH60	Trans-2-hexenal	-4.9
1177	Q8NH61	Hexyl-Acetate	-4.9
1178	Q8NH63	Hexyl-Acetate	-4.9
1179	Q8NH83	Trans-2-hexenal	-4.9
1180	Q8NH90	Trans-2-hexenal	-4.9
1181	Q8NH94	Trans-2-hexenal	-4.9
1182	Q8NHB1	Hexyl-Acetate	-4.9
1183	Q8NHC7	Hexyl-Acetate	-4.9
1184	Q8WZA6	Hexyl-Acetate	-4.9
1185	Q96KK4	Hexyl-Acetate	-4.9
1186	Q96R27	Hexyl-Acetate	-4.9
1187	Q96R28	Hexyl-Acetate	-4.9
1188	Q96R48	Hexanal	-4.9
1189	Q96R54	Trans-2-hexenal	-4.9
1190	Q96R72	Trans-2-hexenal	-4.9
1191	Q96RD1	Hexyl-Acetate	-4.9
1192	Q99963	Hexanal	-4.9
1193	Q9C0K0	Hexyl-Acetate	-4.9
1194	Q9GZK6	Hexyl-Acetate	-4.9
1195	Q9H902	Hexyl-Acetate	-4.9
1196	Q9HCK4	Hexyl-Acetate	-4.9
1197	Q9UPW5	Hexyl-Acetate	-4.9
1198	Q9Y3N9	Trans-2-hexenal	-4.9
1199	A6NF89	Hexanal	-5
1200	O14786	Hexyl-Acetate	-5
1201	O95013	Hexyl-Acetate	-5
1202	O95918	Hexanal	-5
1203	P0C617	Hexyl-Acetate	-5
1204	P0C7N1	Trans-2-hexenal	-5
1205	P0C7N1	Hexyl-Acetate	-5
1206	P0C7N5	Trans-2-hexenal	-5
1207	P0C7N5	Hexyl-Acetate	-5
1208	P0DN82	Hexyl-Acetate	-5
1209	P29508	Hexanal	-5
1210	P41221	Hexyl-Acetate	-5
1211	P58173	Hexyl-Acetate	-5
1212	P58181	Trans-2-hexenal	-5
1213	Q00987	Hexyl-Acetate	-5
1214	Q07973	Hexyl-Acetate	-5
1215	Q14563	Trans-2-hexenal	-5
1216	Q14863	Trans-2-hexenal	-5
1217	Q14863	Hexyl-Acetate	-5
1218	Q14D33	Hexyl-Acetate	-5
1219	Q5QGT7	Trans-2-hexenal	-5
1220	Q6IEV9	Trans-2-hexenal	-5
1221	Q6IEY1	Hexyl-Acetate	-5
1222	Q6IF36	Trans-2-hexenal	-5
1223	Q6IF82	Hexyl-Acetate	-5
1224	Q6IF99	Hexanal	-5
1225	Q6IFN5	Hexyl-Acetate	-5
1226	Q8N0Y5	Hexyl-Acetate	-5
1227	Q8N148	Trans-2-hexenal	-5
1228	Q8N162	Trans-2-hexenal	-5
1229	Q8N5H7	Hexyl-Acetate	-5
1230	Q8NG76	Trans-2-hexenal	-5
1231	Q8NG83	Hexyl-Acetate	-5
1232	Q8NG84	Hexanal	-5
1233	Q8NG95	Hexyl-Acetate	-5
1234	Q8NG97	Hexyl-Acetate	-5
1235	Q8NGA5	Hexanal	-5
1236	Q8NGB2	Trans-2-hexenal	-5
1237	Q8NGC5	Hexanal	-5
1238	Q8NGD0	Hexyl-Acetate	-5
1239	Q8NGD5	Hexyl-Acetate	-5
1240	Q8NGE1	Trans-2-hexenal	-5
1241	Q8NGE5	Trans-2-hexenal	-5
1242	Q8NGG2	Trans-2-hexenal	-5
1243	Q8NGH7	Hexyl-Acetate	-5
1244	Q8NGI2	Hexyl-Acetate	-5
1245	Q8NGI9	Trans-2-hexenal	-5
1246	Q8NGK2	Trans-2-hexenal	-5
1247	Q8NGL6	Hexyl-Acetate	-5
1248	Q8NGN3	Hexyl-Acetate	-5
1249	Q8NGN4	Hexyl-Acetate	-5
1250	Q8NGN5	Trans-2-hexenal	-5
1251	Q8NGP8	Hexanal	-5
1252	Q8NGQ2	Trans-2-hexenal	-5
1253	Q8NGQ6	Trans-2-hexenal	-5
1254	Q8NGR5	Trans-2-hexenal	-5
1255	Q8NGR8	Trans-2-hexenal	-5
1256	Q8NGT7	Trans-2-hexenal	-5
1257	Q8NGV5	Hexyl-Acetate	-5
1258	Q8NGV7	Trans-2-hexenal	-5
1259	Q8NGX2	Hexanal	-5
1260	Q8NGX5	Hexanal	-5
1261	Q8NGX8	Trans-2-hexenal	-5
1262	Q8NGY1	Trans-2-hexenal	-5
1263	Q8NGZ9	Trans-2-hexenal	-5
1264	Q8NH02	Trans-2-hexenal	-5
1265	Q8NH03	Trans-2-hexenal	-5
1266	Q8NH08	Trans-2-hexenal	-5
1267	Q8NH21	Hexyl-Acetate	-5
1268	Q8NH37	Trans-2-hexenal	-5
1269	Q8NH49	Trans-2-hexenal	-5
1270	Q8NH50	Hexyl-Acetate	-5
1271	Q8NH51	Trans-2-hexenal	-5
1272	Q8NH55	Hexyl-Acetate	-5
1273	Q8NH56	Hexyl-Acetate	-5
1274	Q8NH59	Hexyl-Acetate	-5
1275	Q8NH70	Hexyl-Acetate	-5
1276	Q8NH72	Trans-2-hexenal	-5
1277	Q8NH74	Hexyl-Acetate	-5
1278	Q8NH79	Trans-2-hexenal	-5
1279	Q8NH87	Trans-2-hexenal	-5
1280	Q8NH93	Hexyl-Acetate	-5
1281	Q8NHC8	Trans-2-hexenal	-5
1282	Q8TAM2	Trans-2-hexenal	-5
1283	Q96R08	Trans-2-hexenal	-5
1284	Q96R30	Trans-2-hexenal	-5
1285	Q9H208	Trans-2-hexenal	-5
1286	Q9H339	Trans-2-hexenal	-5
1287	Q9H343	Hexyl-Acetate	-5
1288	Q9NQN1	Trans-2-hexenal	-5
1289	Q9NZP2	Trans-2-hexenal	-5
1290	Q9Y466	Trans-2-hexenal	-5
1291	Q9Y466	Hexyl-Acetate	-5
1292	Q9Y585	Hexanal	-5
1293	Q9Y624	Trans-2-hexenal	-5
1294	A0A0X1KG70	Hexyl-Acetate	-5.1
1295	A6NGY5	Hexanal	-5.1
1296	A6NGY5	Hexyl-Acetate	-5.1
1297	A6NH00	Hexyl-Acetate	-5.1
1298	O60403	Trans-2-hexenal	-5.1
1299	O76000	Trans-2-hexenal	-5.1
1300	O76001	Hexyl-Acetate	-5.1
1301	O76002	Hexyl-Acetate	-5.1
1302	O95221	Trans-2-hexenal	-5.1
1303	O95221	Hexyl-Acetate	-5.1
1304	O95222	Hexyl-Acetate	-5.1
1305	P0C623	Trans-2-hexenal	-5.1
1306	P0C629	Trans-2-hexenal	-5.1
1307	P12755	Hexyl-Acetate	-5.1
1308	P30542	Trans-2-hexenal	-5.1
1309	P30542	Hexyl-Acetate	-5.1
1310	P30954	Trans-2-hexenal	-5.1
1311	P47874	Trans-2-hexenal	-5.1
1312	P47881	Hexyl-Acetate	-5.1
1313	P47883	Hexyl-Acetate	-5.1
1314	P47884	Trans-2-hexenal	-5.1
1315	Q14563	Hexyl-Acetate	-5.1
1316	Q15475	Trans-2-hexenal	-5.1
1317	Q15615	Trans-2-hexenal	-5.1
1318	Q16828	Trans-2-hexenal	-5.1
1319	Q16828	Hexyl-Acetate	-5.1
1320	Q5DID0	Trans-2-hexenal	-5.1
1321	Q5JQS5	Trans-2-hexenal	-5.1
1322	Q6IFH4	Hexyl-Acetate	-5.1
1323	Q8N162	Hexyl-Acetate	-5.1
1324	Q8NEU8	Hexyl-Acetate	-5.1
1325	Q8NFQ5	Hexyl-Acetate	-5.1
1326	Q8NG75	Hexyl-Acetate	-5.1
1327	Q8NG78	Hexyl-Acetate	-5.1
1328	Q8NG85	Trans-2-hexenal	-5.1
1329	Q8NGA8	Hexyl-Acetate	-5.1
1330	Q8NGB8	Trans-2-hexenal	-5.1
1331	Q8NGC3	Hexyl-Acetate	-5.1
1332	Q8NGE3	Hexyl-Acetate	-5.1
1333	Q8NGF4	Trans-2-hexenal	-5.1
1334	Q8NGF4	Hexyl-Acetate	-5.1
1335	Q8NGF6	Hexanal	-5.1
1336	Q8NGF9	Hexyl-Acetate	-5.1
1337	Q8NGG5	Hexyl-Acetate	-5.1
1338	Q8NGI4	Hexyl-Acetate	-5.1
1339	Q8NGI7	Hexyl-Acetate	-5.1
1340	Q8NGJ0	Hexyl-Acetate	-5.1
1341	Q8NGJ3	Hexyl-Acetate	-5.1
1342	Q8NGK2	Hexyl-Acetate	-5.1
1343	Q8NGL1	Hexyl-Acetate	-5.1
1344	Q8NGL2	Trans-2-hexenal	-5.1
1345	Q8NGL3	Trans-2-hexenal	-5.1
1346	Q8NGL4	Hexyl-Acetate	-5.1
1347	Q8NGN0	Hexyl-Acetate	-5.1
1348	Q8NGN1	Hexanal	-5.1
1349	Q8NGN5	Hexyl-Acetate	-5.1
1350	Q8NGP3	Trans-2-hexenal	-5.1
1351	Q8NGP6	Hexyl-Acetate	-5.1
1352	Q8NGR4	Trans-2-hexenal	-5.1
1353	Q8NGR6	Hexyl-Acetate	-5.1
1354	Q8NGR9	Trans-2-hexenal	-5.1
1355	Q8NGR9	Hexyl-Acetate	-5.1
1356	Q8NGS3	Trans-2-hexenal	-5.1
1357	Q8NGT5	Hexyl-Acetate	-5.1
1358	Q8NGV6	Hexyl-Acetate	-5.1
1359	Q8NGV7	Hexyl-Acetate	-5.1
1360	Q8NGX6	Trans-2-hexenal	-5.1
1361	Q8NGX8	Hexyl-Acetate	-5.1
1362	Q8NGX9	Hexyl-Acetate	-5.1
1363	Q8NGY1	Hexyl-Acetate	-5.1
1364	Q8NGY2	Hexyl-Acetate	-5.1
1365	Q8NGY3	Trans-2-hexenal	-5.1
1366	Q8NGZ4	Trans-2-hexenal	-5.1
1367	Q8NGZ6	Hexyl-Acetate	-5.1
1368	Q8NGZ9	Hexyl-Acetate	-5.1
1369	Q8NH01	Hexyl-Acetate	-5.1
1370	Q8NH05	Hexyl-Acetate	-5.1
1371	Q8NH06	Trans-2-hexenal	-5.1
1372	Q8NH18	Trans-2-hexenal	-5.1
1373	Q8NH19	Trans-2-hexenal	-5.1
1374	Q8NH60	Hexyl-Acetate	-5.1
1375	Q8NH73	Hexyl-Acetate	-5.1
1376	Q8NH81	Hexyl-Acetate	-5.1
1377	Q8NH90	Hexyl-Acetate	-5.1
1378	Q8NH94	Hexyl-Acetate	-5.1
1379	Q8NHA6	Trans-2-hexenal	-5.1
1380	Q8NHB7	Hexyl-Acetate	-5.1
1381	Q8NHC4	Trans-2-hexenal	-5.1
1382	Q8TDV2	Trans-2-hexenal	-5.1
1383	Q8WZ84	Trans-2-hexenal	-5.1
1384	Q8WZ94	Hexyl-Acetate	-5.1
1385	Q92786	Trans-2-hexenal	-5.1
1386	Q96R08	Hexyl-Acetate	-5.1
1387	Q96R67	Trans-2-hexenal	-5.1
1388	Q96R72	Hexyl-Acetate	-5.1
1389	Q96RC9	Hexyl-Acetate	-5.1
1390	Q9C004	Hexyl-Acetate	-5.1
1391	Q9GZK4	Trans-2-hexenal	-5.1
1392	Q9H207	Hexyl-Acetate	-5.1
1393	Q9H255	Trans-2-hexenal	-5.1
1394	Q9H2C5	Trans-2-hexenal	-5.1
1395	Q9UGF5	Trans-2-hexenal	-5.1
1396	Q9Y3N9	Hexyl-Acetate	-5.1
1397	A6NH00	Trans-2-hexenal	-5.2
1398	A6NHA9	Trans-2-hexenal	-5.2
1399	O43749	Hexyl-Acetate	-5.2
1400	O60404	Hexanal	-5.2
1401	O60412	Hexyl-Acetate	-5.2
1402	O76000	Hexyl-Acetate	-5.2
1403	P29274	Trans-2-hexenal	-5.2
1404	P30968	Trans-2-hexenal	-5.2
1405	P58170	Trans-2-hexenal	-5.2
1406	P59827	Hexanal	-5.2
1407	Q13606	Trans-2-hexenal	-5.2
1408	Q14028	Hexyl-Acetate	-5.2
1409	Q15475	Hexyl-Acetate	-5.2
1410	Q15620	Trans-2-hexenal	-5.2
1411	Q15620	Hexyl-Acetate	-5.2
1412	Q5QGT7	Hexyl-Acetate	-5.2
1413	Q5TZ20	Hexyl-Acetate	-5.2
1414	Q6ISU1	Trans-2-hexenal	-5.2
1415	Q6ZVX9	Hexyl-Acetate	-5.2
1416	Q8NG84	Hexyl-Acetate	-5.2
1417	Q8NGA1	Trans-2-hexenal	-5.2
1418	Q8NGB4	Trans-2-hexenal	-5.2
1419	Q8NGF7	Hexyl-Acetate	-5.2
1420	Q8NGG6	Hexyl-Acetate	-5.2
1421	Q8NGH3	Trans-2-hexenal	-5.2
1422	Q8NGI4	Trans-2-hexenal	-5.2
1423	Q8NGI6	Hexyl-Acetate	-5.2
1424	Q8NGI9	Hexyl-Acetate	-5.2
1425	Q8NGJ0	Trans-2-hexenal	-5.2
1426	Q8NGJ9	Hexyl-Acetate	-5.2
1427	Q8NGK5	Trans-2-hexenal	-5.2
1428	Q8NGK5	Hexyl-Acetate	-5.2
1429	Q8NGM1	Hexyl-Acetate	-5.2
1430	Q8NGP4	Hexyl-Acetate	-5.2
1431	Q8NGQ4	Trans-2-hexenal	-5.2
1432	Q8NGQ6	Hexyl-Acetate	-5.2
1433	Q8NGR5	Hexyl-Acetate	-5.2
1434	Q8NGS0	Trans-2-hexenal	-5.2
1435	Q8NGS8	Hexyl-Acetate	-5.2
1436	Q8NGV0	Trans-2-hexenal	-5.2
1437	Q8NGW6	Hexyl-Acetate	-5.2
1438	Q8NGX0	Trans-2-hexenal	-5.2
1439	Q8NGX1	Trans-2-hexenal	-5.2
1440	Q8NGX1	Hexyl-Acetate	-5.2
1441	Q8NGY0	Hexyl-Acetate	-5.2
1442	Q8NGY7	Trans-2-hexenal	-5.2
1443	Q8NGZ0	Trans-2-hexenal	-5.2
1444	Q8NGZ4	Hexyl-Acetate	-5.2
1445	Q8NH07	Trans-2-hexenal	-5.2
1446	Q8NH10	Trans-2-hexenal	-5.2
1447	Q8NH48	Hexyl-Acetate	-5.2
1448	Q8NH51	Hexyl-Acetate	-5.2
1449	Q8NH61	Trans-2-hexenal	-5.2
1450	Q8NH72	Hexyl-Acetate	-5.2
1451	Q8NHA8	Hexyl-Acetate	-5.2
1452	Q8NHB8	Trans-2-hexenal	-5.2
1453	Q8NHC5	Hexyl-Acetate	-5.2
1454	Q96R67	Hexyl-Acetate	-5.2
1455	Q96RB7	Hexyl-Acetate	-5.2
1456	Q96RD2	Hexyl-Acetate	-5.2
1457	Q99963	Hexyl-Acetate	-5.2
1458	Q9GZK3	Hexyl-Acetate	-5.2
1459	Q9GZK7	Hexyl-Acetate	-5.2
1460	Q9H208	Hexyl-Acetate	-5.2
1461	Q9H209	Hexyl-Acetate	-5.2
1462	Q9H210	Hexyl-Acetate	-5.2
1463	Q9NQN1	Hexyl-Acetate	-5.2
1464	Q9UGF6	Hexyl-Acetate	-5.2
1465	Q9UKL2	Hexyl-Acetate	-5.2
1466	Q9Y4A9	Trans-2-hexenal	-5.2
1467	A6NDL8	Hexyl-Acetate	-5.3
1468	A6NHA9	Hexyl-Acetate	-5.3
1469	A6NL26	Hexyl-Acetate	-5.3
1470	O14804	Trans-2-hexenal	-5.3
1471	O43921	Hexyl-Acetate	-5.3
1472	O60404	Hexyl-Acetate	-5.3
1473	O75911	Hexyl-Acetate	-5.3
1474	P0C7N8	Hexyl-Acetate	-5.3
1475	P0DN80	Trans-2-hexenal	-5.3
1476	P21728	Trans-2-hexenal	-5.3
1477	P29274	Hexyl-Acetate	-5.3
1478	P29508	Hexyl-Acetate	-5.3
1479	P58180	Hexyl-Acetate	-5.3
1480	P59922	Trans-2-hexenal	-5.3
1481	Q15612	Trans-2-hexenal	-5.3
1482	Q5JQS5	Hexyl-Acetate	-5.3
1483	Q6IEV9	Hexyl-Acetate	-5.3
1484	Q6IF36	Hexyl-Acetate	-5.3
1485	Q8N148	Hexyl-Acetate	-5.3
1486	Q8NG76	Hexyl-Acetate	-5.3
1487	Q8NG80	Trans-2-hexenal	-5.3
1488	Q8NGB2	Hexyl-Acetate	-5.3
1489	Q8NGC8	Trans-2-hexenal	-5.3
1490	Q8NGE0	Hexyl-Acetate	-5.3
1491	Q8NGG3	Trans-2-hexenal	-5.3
1492	Q8NGG6	Trans-2-hexenal	-5.3
1493	Q8NGJ1	Trans-2-hexenal	-5.3
1494	Q8NGQ1	Hexyl-Acetate	-5.3
1495	Q8NGR8	Hexyl-Acetate	-5.3
1496	Q8NGS0	Hexyl-Acetate	-5.3
1497	Q8NGU2	Trans-2-hexenal	-5.3
1498	Q8NGX3	Hexyl-Acetate	-5.3
1499	Q8NGY9	Trans-2-hexenal	-5.3
1500	Q8NGZ5	Trans-2-hexenal	-5.3
1501	Q8NH04	Trans-2-hexenal	-5.3
1502	Q8NH06	Hexyl-Acetate	-5.3
1503	Q8NH08	Hexyl-Acetate	-5.3
1504	Q8NH10	Hexyl-Acetate	-5.3
1505	Q8NH18	Hexyl-Acetate	-5.3
1506	Q8NH49	Hexyl-Acetate	-5.3
1507	Q8NH79	Hexyl-Acetate	-5.3
1508	Q8NHB8	Hexyl-Acetate	-5.3
1509	Q8TAM2	Hexyl-Acetate	-5.3
1510	Q92786	Hexyl-Acetate	-5.3
1511	Q9H205	Trans-2-hexenal	-5.3
1512	Q9H205	Hexyl-Acetate	-5.3
1513	Q9H2C5	Hexyl-Acetate	-5.3
1514	Q9NZP2	Hexyl-Acetate	-5.3
1515	O60403	Hexyl-Acetate	-5.4
1516	O95371	Trans-2-hexenal	-5.4
1517	O95371	Hexyl-Acetate	-5.4
1518	P07333	Hexyl-Acetate	-5.4
1519	P0DN81	Hexyl-Acetate	-5.4
1520	P30954	Hexyl-Acetate	-5.4
1521	Q13606	Hexyl-Acetate	-5.4
1522	Q15612	Hexyl-Acetate	-5.4
1523	Q5JRS4	Hexyl-Acetate	-5.4
1524	Q8N349	Trans-2-hexenal	-5.4
1525	Q8NG94	Trans-2-hexenal	-5.4
1526	Q8NGA6	Hexyl-Acetate	-5.4
1527	Q8NGB4	Hexyl-Acetate	-5.4
1528	Q8NGE0	Trans-2-hexenal	-5.4
1529	Q8NGE5	Hexyl-Acetate	-5.4
1530	Q8NGE8	Hexyl-Acetate	-5.4
1531	Q8NGG2	Hexyl-Acetate	-5.4
1532	Q8NGJ1	Hexyl-Acetate	-5.4
1533	Q8NGL0	Trans-2-hexenal	-5.4
1534	Q8NGL2	Hexyl-Acetate	-5.4
1535	Q8NGQ5	Hexyl-Acetate	-5.4
1536	Q8NGR2	Hexyl-Acetate	-5.4
1537	Q8NGX6	Hexyl-Acetate	-5.4
1538	Q8NH00	Trans-2-hexenal	-5.4
1539	Q8NH05	Trans-2-hexenal	-5.4
1540	Q8NH16	Trans-2-hexenal	-5.4
1541	Q8NH19	Hexyl-Acetate	-5.4
1542	Q8NH37	Hexyl-Acetate	-5.4
1543	Q8NHA6	Hexyl-Acetate	-5.4
1544	Q8NHB1	Trans-2-hexenal	-5.4
1545	Q8NHC8	Hexyl-Acetate	-5.4
1546	Q96R54	Hexyl-Acetate	-5.4
1547	Q96R69	Hexyl-Acetate	-5.4
1548	Q9GZK4	Hexyl-Acetate	-5.4
1549	Q9GZM6	Trans-2-hexenal	-5.4
1550	Q9H346	Trans-2-hexenal	-5.4
1551	Q9NZP0	Trans-2-hexenal	-5.4
1552	Q9Y4A9	Hexyl-Acetate	-5.4
1553	A6NHG9	Trans-2-hexenal	-5.5
1554	B2RN74	Trans-2-hexenal	-5.5
1555	B2RN74	Hexyl-Acetate	-5.5
1556	P0C629	Hexyl-Acetate	-5.5
1557	P0C7T2	Hexyl-Acetate	-5.5
1558	P11362	Trans-2-hexenal	-5.5
1559	P27701	Trans-2-hexenal	-5.5
1560	P34982	Trans-2-hexenal	-5.5
1561	P59922	Hexyl-Acetate	-5.5
1562	Q01196	Hexyl-Acetate	-5.5
1563	Q6IEU7	Trans-2-hexenal	-5.5
1564	Q8NG80	Hexyl-Acetate	-5.5
1565	Q8NG84	Trans-2-hexenal	-5.5
1566	Q8NG85	Hexyl-Acetate	-5.5
1567	Q8NGA1	Hexyl-Acetate	-5.5
1568	Q8NGA5	Hexyl-Acetate	-5.5
1569	Q8NGA6	Trans-2-hexenal	-5.5
1570	Q8NGC9	Trans-2-hexenal	-5.5
1571	Q8NGE1	Hexyl-Acetate	-5.5
1572	Q8NGI8	Hexyl-Acetate	-5.5
1573	Q8NGL7	Trans-2-hexenal	-5.5
1574	Q8NGP8	Trans-2-hexenal	-5.5
1575	Q8NGQ2	Hexyl-Acetate	-5.5
1576	Q8NGQ4	Hexyl-Acetate	-5.5
1577	Q8NGX0	Hexyl-Acetate	-5.5
1578	Q8NGY3	Hexyl-Acetate	-5.5
1579	Q8NGY7	Hexyl-Acetate	-5.5
1580	Q8NH04	Hexyl-Acetate	-5.5
1581	Q8TDV2	Hexyl-Acetate	-5.5
1582	Q8WZ84	Hexyl-Acetate	-5.5
1583	Q96R30	Hexyl-Acetate	-5.5
1584	Q96R48	Trans-2-hexenal	-5.5
1585	Q96R48	Hexyl-Acetate	-5.5
1586	Q9GZM6	Hexyl-Acetate	-5.5
1587	Q9P1Q5	Trans-2-hexenal	-5.5
1588	Q9UGF7	Trans-2-hexenal	-5.5
1589	Q9Y585	Trans-2-hexenal	-5.5
1590	A6NF89	Trans-2-hexenal	-5.6
1591	O14804	Hexyl-Acetate	-5.6
1592	O60404	Trans-2-hexenal	-5.6
1593	O95918	Trans-2-hexenal	-5.6
1594	P0C7T2	Trans-2-hexenal	-5.6
1595	P21728	Hexyl-Acetate	-5.6
1596	P34982	Hexyl-Acetate	-5.6
1597	P47874	Hexyl-Acetate	-5.6
1598	Q01196	Trans-2-hexenal	-5.6
1599	Q8NGB8	Hexyl-Acetate	-5.6
1600	Q8NGC8	Hexyl-Acetate	-5.6
1601	Q8NGG3	Hexyl-Acetate	-5.6
1602	Q8NGL3	Hexyl-Acetate	-5.6
1603	Q8NGL7	Hexyl-Acetate	-5.6
1604	Q8NGN1	Hexyl-Acetate	-5.6
1605	Q8NGU2	Hexyl-Acetate	-5.6
1606	Q8NGU4	Trans-2-hexenal	-5.6
1607	Q8NGX2	Trans-2-hexenal	-5.6
1608	Q8NGX2	Hexyl-Acetate	-5.6
1609	Q8NGZ0	Hexyl-Acetate	-5.6
1610	Q8NGZ5	Hexyl-Acetate	-5.6
1611	Q8NH07	Hexyl-Acetate	-5.6
1612	Q8NH40	Trans-2-hexenal	-5.6
1613	Q8NH83	Hexyl-Acetate	-5.6
1614	Q8NH87	Hexyl-Acetate	-5.6
1615	Q8NHC4	Hexyl-Acetate	-5.6
1616	Q99963	Trans-2-hexenal	-5.6
1617	Q9NZP0	Hexyl-Acetate	-5.6
1618	A6NF89	Hexyl-Acetate	-5.7
1619	A6NGY5	Trans-2-hexenal	-5.7
1620	A6NHG9	Hexyl-Acetate	-5.7
1621	P47884	Hexyl-Acetate	-5.7
1622	P58170	Hexyl-Acetate	-5.7
1623	Q15615	Hexyl-Acetate	-5.7
1624	Q6IEU7	Hexyl-Acetate	-5.7
1625	Q8N349	Hexyl-Acetate	-5.7
1626	Q8NG94	Hexyl-Acetate	-5.7
1627	Q8NGC2	Hexyl-Acetate	-5.7
1628	Q8NGC5	Trans-2-hexenal	-5.7
1629	Q8NGC9	Hexyl-Acetate	-5.7
1630	Q8NGH3	Hexyl-Acetate	-5.7
1631	Q8NGL0	Hexyl-Acetate	-5.7
1632	Q8NGN1	Trans-2-hexenal	-5.7
1633	Q8NGP8	Hexyl-Acetate	-5.7
1634	Q8NGT7	Hexyl-Acetate	-5.7
1635	Q8NGV0	Hexyl-Acetate	-5.7
1636	Q8NH00	Hexyl-Acetate	-5.7
1637	O95918	Hexyl-Acetate	-5.8
1638	P29508	Trans-2-hexenal	-5.8
1639	Q6IF99	Trans-2-hexenal	-5.8
1640	Q6IF99	Hexyl-Acetate	-5.8
1641	Q8NGF6	Trans-2-hexenal	-5.8
1642	Q8NGU4	Hexyl-Acetate	-5.8
1643	Q8NGX5	Trans-2-hexenal	-5.8
1644	Q8NGY9	Hexyl-Acetate	-5.8
1645	Q8NH16	Hexyl-Acetate	-5.8
1646	Q8NH40	Hexyl-Acetate	-5.8
1647	Q9P1Q5	Hexyl-Acetate	-5.8
1648	Q9UGF5	Hexyl-Acetate	-5.8
1649	Q9Y585	Hexyl-Acetate	-5.8
1650	Q8NGC5	Hexyl-Acetate	-5.9
1651	Q9UGF7	Hexyl-Acetate	-5.9
1652	P59827	Trans-2-hexenal	-6
1653	P59827	Hexyl-Acetate	-6
1654	Q8NGA5	Trans-2-hexenal	-6
1655	Q8NGF6	Hexyl-Acetate	-6.2
1656	Q8NGX5	Hexyl-Acetate	-6.2
1657	O75592	Trans-2-hexenal	-3.1
1658	O75592	Hexanal	-2.8
1659	O75592	Hexyl-Acetate	-3.3
1660	O95407	Trans-2-hexenal	-4.4
1661	O95407	Hexanal	-4
1662	O95407	Hexyl-Acetate	-4.6
1663	P04629	Trans-2-hexenal	-4.2
1664	P04629	Hexanal	-3.8
1665	P04629	Hexyl-Acetate	-4.5
1666	P19419	Trans-2-hexenal	-3.8
1667	P19419	Hexanal	-3.6
1668	P19419	Hexyl-Acetate	-4.3
1669	P41143	Trans-2-hexenal	-4.9
1670	P41143	Hexanal	-4.6
1671	P41143	Hexyl-Acetate	-5
1672	P98088	Trans-2-hexenal	-5.7
1673	P98088	Hexanal	-5
1674	P98088	Hexyl-Acetate	-6
1675	Q06481	Trans-2-hexenal	-4.5
1676	Q06481	Hexanal	-4
1677	Q06481	Hexyl-Acetate	-4.6
1678	Q13332	Trans-2-hexenal	-4.8
1679	Q13332	Hexanal	-4.2
1680	Q13332	Hexyl-Acetate	-4.5
1681	Q15303	Trans-2-hexenal	-4.3
1682	Q15303	Hexanal	-3.9
1683	Q15303	Hexyl-Acetate	-4.6
1684	Q5S007	Trans-2-hexenal	-4.4
1685	Q5S007	Hexanal	-4.1
1686	Q5S007	Hexyl-Acetate	-4.5
1687	Q8N6U8	Trans-2-hexenal	-5
1688	Q8N6U8	Hexanal	-4.5
1689	Q8N6U8	Hexyl-Acetate	-5.1
1690	Q92832	Trans-2-hexenal	-4.6
1691	Q92832	Hexanal	-3.9
1692	Q92832	Hexyl-Acetate	-4.5
